# Supplementary material for: Movement Strategies for Countermovement Jumping are Potentially Influenced by Elastic Energy Stored and Released from Tendons
Source: Sci Rep. 2018 Feb 2;8:2300. doi: 10.1038/s41598-018-20387-0 (PMC5797114; doi:10.1038/s41598-018-20387-0)
Supplement: Supplementary file 1 — Dataset 1 [file 41598_2018_20387_MOESM1_ESM.xlsx]

## Sheet: Moment
Date: 08/05/2017
Author: Logan Wade
Manuscript entitled: Movement strategies for countermovement jumping are potentially influenced by elastic energy stored and released from tendons
Data Set: Normalised to 101 points ending at the instant of toe-off for the right leg only
Measure	Moment (Nm)																Measure	Moment (Nm)																Measure	Moment (Nm)
Joint	Hip																Joint	Knee																Joint	Ankle
Condition	Jump height 1 / 100% body mass (shared condition)																Condition	Jump height 1 / 100% body mass (shared condition)																Condition	Jump height 1 / 100% body mass (shared condition)
P01	P02	P03	P04	P05	P06	P07	P08	P09	P10	P11	P12	P13	P14	P15	P16		P01	P02	P03	P04	P05	P06	P07	P08	P09	P10	P11	P12	P13	P14	P15	P16		P01	P02	P03	P04	P05	P06	P07	P08	P09	P10	P11	P12	P13	P14	P15	P16
-6.69885	-5.83277	-8.37772	-3.04309	-5.11726	-1.53109	-2.6206	5.26574	-4.25991	-3.42119	-3.05742	-4.26523	-2.71229	-4.23478	-6.06213	2.26469		-8.66905	8.45291	13.563	3.12828	-0.514804	5.48018	3.86901	2.56615	1.94037	2.96904	2.86479	8.62222	5.09379	10.9345	9.12298	5.4016		-31.9351	-1.91718	-2.43645	-18.2412	-24.0372	0.946809	-25.0841	-8.69224	-7.39218	-10.9315	-0.249529	-2.77806	-7.45049	-10.3325	-24.9672	-6.36884
-6.86579	-6.1636	-8.03318	-2.90362	-5.24445	-1.13693	-2.83311	4.27639	-4.27393	-3.71222	-3.46945	-4.19319	-2.6849	-4.57729	-6.28258	1.51297		-8.52251	8.46881	14.1921	3.58503	-0.566522	6.76573	3.90818	3.17539	2.37181	3.04691	3.14092	9.16933	5.98108	11.1978	9.41907	5.86612		-31.6743	-1.79545	-1.80156	-17.8841	-23.9255	1.80808	-24.5972	-8.39262	-7.09494	-10.602	-0.411125	-2.54559	-6.86403	-10.1028	-24.8595	-5.96407
-6.78719	-6.51119	-6.74456	-2.57266	-5.45515	-0.837044	-3.19237	3.37131	-3.88574	-4.05073	-3.68575	-4.22665	-2.52434	-4.73949	-6.15623	0.667124		-8.23134	8.44717	15.2265	4.07065	-0.665315	8.0221	3.95223	3.86075	2.94188	3.11273	3.3842	9.66178	6.82172	11.5248	9.77161	6.46991		-31.2866	-1.67324	-1.17721	-17.4346	-23.8201	2.63771	-24.1678	-8.06686	-6.73227	-10.2617	-0.623156	-2.3428	-6.32247	-9.84396	-24.7462	-5.59992
-6.36942	-6.44706	-6.01953	-2.87804	-5.74926	-0.538689	-3.74618	2.6824	-3.47565	-4.25385	-4.12552	-4.09083	-2.38207	-4.83293	-5.72482	0.688238		-7.73707	8.43236	16.2501	4.47034	-0.734418	9.1846	3.99311	4.54868	3.53613	3.26592	3.58485	10.1869	7.61422	11.8736	10.2749	7.34421		-30.7753	-1.56413	-0.609071	-16.9298	-23.5921	3.4382	-23.8183	-7.74093	-6.3702	-9.85139	-0.852415	-2.14181	-5.76802	-9.55288	-24.6105	-5.30098
-5.85554	-5.91172	-6.34881	-3.5842	-6.02115	0.106892	-4.05478	2.25149	-3.26839	-4.54907	-4.80691	-3.75135	-2.20007	-4.90807	-5.86624	1.07266		-7.17024	8.43904	16.9825	4.82851	-0.71407	10.2508	4.14327	5.16033	4.06233	3.42196	3.75388	10.7558	8.43704	12.1983	10.7319	8.24488		-30.1511	-1.45265	-0.107782	-16.3242	-23.2558	4.16324	-23.4869	-7.40234	-6.05826	-9.40835	-1.10996	-1.94755	-5.24012	-9.29614	-24.4332	-5.0122
-5.67156	-5.29405	-6.54713	-3.85096	-6.22968	0.762695	-3.92699	2.08011	-3.46224	-4.97561	-5.64544	-3.6518	-1.79831	-4.87495	-5.19859	1.34264		-6.58177	8.48931	17.5722	5.18661	-0.688677	11.1697	4.50087	5.87779	4.40812	3.59904	3.94937	11.2005	9.41315	12.53	11.4308	8.96914		-29.3678	-1.32377	0.299394	-15.7344	-22.9008	4.84777	-23.0923	-7.03549	-5.80061	-8.92016	-1.34222	-1.81192	-4.66306	-9.01282	-24.1569	-4.75104
-5.96342	-5.09364	-5.91352	-3.64728	-6.4151	0.760351	-3.8148	2.34095	-3.91234	-5.4347	-6.57146	-3.82604	-0.996528	-4.75799	-4.19178	1.68382		-5.9899	8.58801	18.3291	5.64246	-0.692643	11.6886	4.87244	6.94413	4.69076	3.88305	4.15091	11.5599	10.4656	12.8535	12.3191	9.58098		-28.5149	-1.16069	0.691371	-15.2383	-22.5189	5.36548	-22.6694	-6.64779	-5.51409	-8.30957	-1.59263	-1.66105	-4.14581	-8.67552	-23.6681	-4.4814
-6.27676	-5.51464	-5.06136	-3.68229	-6.76385	0.481472	-4.01401	3.12644	-4.28043	-5.97401	-7.22163	-4.03889	0.0366021	-4.59003	-4.4728	1.73232		-5.29688	8.62113	19.258	6.22606	-0.705752	11.941	5.15166	8.0879	4.99552	4.16033	4.38182	11.8949	11.5775	13.1575	12.9976	9.8085		-27.5188	-0.980627	1.1197	-14.8534	-22.089	5.73715	-22.1849	-6.32748	-5.20717	-7.64692	-1.86823	-1.51011	-3.60792	-8.34973	-22.9576	-4.25909
-6.3029	-6.17705	-4.47861	-4.24696	-7.27717	0.817761	-4.37575	3.96656	-4.17144	-6.28679	-7.51664	-4.021	0.73331	-4.3503	-4.93998	2.00123		-4.59196	8.57893	20.1615	6.90426	-0.632265	12.3041	5.44649	9.11722	5.33482	4.46889	4.65424	12.2596	12.513	13.44	13.4985	9.84897		-26.4901	-0.803912	1.53943	-14.6231	-21.556	6.0308	-21.6117	-6.05785	-4.91315	-6.95024	-2.18017	-1.39975	-3.18506	-8.05728	-22.0533	-4.07718
-5.94953	-6.57475	-4.02029	-4.71935	-7.86708	2.36793	-4.66556	4.5144	-3.82617	-6.2274	-7.69428	-3.63899	1.02008	-4.09105	-5.20234	2.60375		-3.74573	8.60017	21.0099	7.70903	-0.535289	13.1169	5.81992	9.9843	5.62287	4.86558	4.9468	12.7358	13.2211	13.6703	13.6004	9.90133		-25.4582	-0.66976	2.00051	-14.5155	-20.9543	6.28858	-20.9027	-5.8533	-4.61115	-6.18888	-2.56191	-1.35629	-2.85054	-7.80454	-21.0981	-3.87095
-5.65034	-6.35976	-3.99469	-4.47854	-8.1894	4.61888	-5.2271	5.36892	-3.80418	-5.99639	-7.72936	-3.07551	1.15077	-3.88894	-5.40569	2.82412		-2.84499	8.98636	21.6734	8.72163	-0.319349	14.2362	6.16005	10.8155	5.7373	5.28195	5.28043	13.3365	13.9037	13.8578	13.8233	9.68571		-24.4158	-0.504454	2.48508	-14.382	-20.2349	6.46755	-20.1377	-5.65925	-4.299	-5.32089	-2.94823	-1.24102	-2.50206	-7.59783	-19.9159	-3.70086
-5.29833	-5.51071	-4.28964	-3.98078	-7.92755	6.75923	-6.00647	6.55018	-4.04802	-5.77669	-7.47287	-2.71268	1.59783	-3.88417	-6.14633	2.73079		-1.96732	9.9136	22.1571	9.8781	0.194158	15.47	6.50453	11.5353	5.7136	5.54269	5.68767	13.827	14.7065	13.9378	14.1162	9.32417		-23.4617	-0.25917	2.88087	-14.204	-19.3974	6.60478	-19.241	-5.50182	-4.01973	-4.43137	-3.25501	-1.19192	-2.21837	-7.56306	-18.4817	-3.6401
-4.76951	-4.42154	-4.35859	-3.90952	-7.23085	8.1984	-6.26526	7.53035	-3.95631	-5.68194	-7.02751	-2.62171	2.6909	-3.92739	-7.14583	2.99472		-1.1052	11.1026	22.5463	11.0631	0.989345	16.5239	6.89459	12.2492	5.75023	5.63305	6.03175	14.1566	15.8537	14.002	14.546	9.41703		-22.6261	-0.050511	3.18541	-13.996	-18.4652	6.67707	-18.2947	-5.35971	-3.78381	-3.60686	-3.57235	-1.21583	-1.93405	-7.6371	-16.9564	-3.49627
-4.33701	-3.22141	-4.52148	-3.69628	-6.61006	8.86866	-5.65727	7.93851	-3.78174	-5.82549	-6.56502	-2.3989	3.9659	-3.88357	-7.81121	3.24222		-0.22053	12.2365	22.6459	12.2087	1.86697	17.3466	7.29552	13.0253	5.83548	5.59764	6.23966	14.5782	17.2542	14.1835	15.3382	9.83505		-21.7919	0.12024	3.36112	-13.8108	-17.493	6.67462	-17.402	-5.28681	-3.52376	-2.81475	-3.90981	-1.19864	-1.73839	-7.69392	-15.298	-3.35448
-4.28859	-1.9272	-5.08471	-2.92493	-6.35071	9.1862	-4.8333	8.01298	-3.9435	-5.82597	-6.29739	-1.80482	5.27824	-3.86918	-7.88849	3.56952		0.525981	13.136	22.3682	13.2822	2.75986	18.1953	7.6384	14.0471	6.04162	5.55764	6.25471	15.2154	18.7879	14.403	16.3278	10.6591		-20.9798	0.330736	3.4034	-13.6416	-16.5309	6.56174	-16.5568	-5.24304	-3.25321	-2.08601	-4.28296	-1.18884	-1.62375	-7.74926	-13.5823	-3.30395
-4.49082	-0.838392	-5.60712	-2.40727	-6.28799	9.54176	-4.40068	8.17712	-3.52189	-5.31344	-6.09256	-1.17346	6.33604	-4.00738	-8.09361	4.08801		1.09953	13.7249	21.9819	14.2253	3.71205	19.2045	8.03736	15.4431	6.85565	5.65305	6.15031	15.8868	20.3472	14.5288	17.2556	11.8659		-20.2569	0.534932	3.42537	-13.4158	-15.6112	6.35489	-15.7929	-5.24257	-3.00021	-1.49274	-4.65039	-1.25878	-1.54076	-7.83013	-11.9475	-3.25442
-4.42887	-0.197211	-5.28655	-2.79094	-5.97587	10.2044	-4.37805	8.17688	-2.34509	-4.37936	-5.65857	-0.911208	6.72452	-4.21598	-8.98117	3.94816		1.79685	14.1006	22.1771	14.9177	4.76722	20.4696	8.67166	17.0193	8.27845	5.89074	6.05039	16.4675	21.9034	14.5462	18.2952	12.7001		-19.5994	0.760567	3.5246	-13.2043	-14.731	6.10285	-15.0473	-5.27039	-2.74794	-1.03006	-4.96469	-1.38756	-1.37899	-7.9483	-10.2982	-3.2912
-4.01167	-0.0916576	-3.90863	-3.42295	-5.43216	10.9933	-4.38315	7.33523	-1.31896	-3.39351	-4.97942	-0.798971	6.55434	-4.45013	-9.7217	3.51888		2.61353	14.2782	23.3631	15.5177	5.86887	21.8517	9.46559	18.2508	9.91878	6.17703	6.00796	17.1331	23.4058	14.4936	19.9482	13.2206		-19.0399	0.971769	3.66406	-12.9917	-13.9126	5.81254	-14.4049	-5.33992	-2.50979	-0.703785	-5.31213	-1.47267	-1.28233	-8.05714	-8.56403	-3.34927
-3.36815	-0.230441	-1.78115	-3.43039	-4.89849	11.8407	-4.26666	5.69007	-0.987033	-2.80669	-4.14665	-0.281291	6.33283	-4.62355	-9.89061	3.02258		3.3681	14.3782	25.2493	16.3844	7.05484	23.0663	10.2756	18.9397	11.5255	6.42498	6.2428	18.0939	24.7505	14.4938	22.1096	13.6074		-18.5683	1.11348	3.82093	-12.7241	-13.1055	5.41811	-13.917	-5.44596	-2.28222	-0.493323	-5.65165	-1.47054	-1.2167	-8.11297	-6.87092	-3.44022
-2.98621	0.00371338	0.487554	-2.88701	-4.48558	12.4073	-4.01475	3.68078	-1.18049	-2.7119	-3.27446	0.518794	5.92703	-4.62651	-9.67892	2.11776		3.85048	14.6795	27.1845	17.6129	8.35455	23.7872	11.2158	19.1048	13.1224	6.55	7.02974	19.2587	25.7569	14.6488	24.4303	13.6429		-18.1776	1.21088	3.9725	-12.4646	-12.2832	4.85421	-13.52	-5.51051	-2.07253	-0.391239	-5.98282	-1.44787	-1.16879	-8.15965	-5.21365	-3.50306
-2.90208	0.783715	2.29687	-2.18239	-4.15611	12.4779	-3.739	1.63027	-1.73284	-2.62508	-2.40512	1.35038	4.91151	-4.51099	-9.90169	0.874448		4.22959	15.2699	28.7428	19.1184	9.66875	24.1136	12.2384	18.7931	14.7437	6.7701	8.39352	20.5745	26.2974	14.9009	25.9802	13.3935		-17.8675	1.31887	4.08452	-12.2107	-11.5521	4.12457	-13.1167	-5.57219	-1.92187	-0.32881	-6.3678	-1.46219	-1.29479	-8.21406	-3.75122	-3.63559
-3.04597	1.85729	3.76526	-1.6079	-3.90156	12.0109	-3.66911	-0.439143	-2.79381	-2.31301	-1.5135	2.0833	3.61378	-4.35953	-10.5031	-0.00435465		4.68468	16.0628	30.056	20.7879	10.995	24.2579	13.1721	18.0518	16.2329	7.22464	10.1706	21.8818	26.6092	15.208	26.6976	13.4447		-17.6597	1.417	4.15073	-11.9719	-10.8361	3.28444	-12.8159	-5.61531	-1.7787	-0.276443	-6.73852	-1.55707	-1.49157	-8.11555	-2.5522	-3.82038
-3.06656	2.98937	5.01787	-0.957948	-4.14195	10.6984	-3.89434	-2.26796	-4.16281	-1.83965	-0.799237	2.71117	1.93986	-4.49549	-10.9012	-0.482905		5.47822	17.0378	31.3307	22.6458	12.2542	24.1303	14.0285	17.0939	17.51	7.91893	12.1551	23.0761	26.6739	15.3691	27.4295	13.8515		-17.555	1.49471	4.14618	-11.7761	-10.1033	2.42877	-12.6323	-5.56332	-1.71387	-0.252135	-7.04666	-1.56938	-1.88141	-7.97087	-1.41117	-3.83637
-3.10854	3.91963	5.74569	-0.236385	-4.87824	7.82163	-4.32154	-3.67027	-5.10113	-1.30356	-0.60821	2.98804	0.00823413	-4.89809	-12.3469	-0.99758		6.46361	18.2136	32.5382	24.5793	13.3789	23.663	14.8305	16.2488	18.8839	8.7213	14.1548	23.9905	26.7319	15.3784	27.5787	14.4384		-17.5708	1.58112	4.08102	-11.6164	-9.4645	1.39006	-12.5749	-5.56194	-1.69386	-0.241002	-7.48148	-1.58906	-2.29703	-7.80033	-0.605024	-3.97612
-3.49791	4.29426	5.73892	-0.0110391	-5.46887	4.18461	-4.57256	-4.49673	-5.94521	-0.891678	-1.11805	2.70788	-1.95884	-5.40063	-13.961	-1.22052		7.44248	19.4584	33.5685	26.2609	14.5549	23.3744	15.7082	15.9257	20.2176	9.24909	15.9687	24.4659	27.062	15.3771	27.7137	15.4723		-17.5752	1.6485	3.96937	-11.5451	-8.86821	0.0905448	-12.5613	-5.57669	-1.72883	-0.261182	-8.02494	-1.73456	-2.62632	-7.58045	0.0275709	-4.11525
-4.6058	4.26754	5.19917	-0.449276	-5.64238	1.27692	-4.82115	-5.41945	-7.01882	-0.776904	-2.38227	2.09059	-3.87761	-6.0489	-14.8804	-1.35463		8.11371	20.8273	34.3899	27.5522	15.8542	23.8007	16.6935	15.8246	21.4282	9.4558	17.34	24.7292	27.6875	15.3748	28.2153	16.8144		-17.6763	1.70066	3.79454	-11.5389	-8.28572	-1.22532	-12.5064	-5.71457	-1.80069	-0.325559	-8.58399	-1.7164	-3.0806	-7.54822	0.671279	-4.23365
-6.3605	3.99975	4.6181	-0.855726	-5.79629	-0.948226	-5.49524	-6.75605	-7.91828	-1.35284	-4.16687	1.21242	-5.75249	-6.59314	-15.2663	-1.72076		8.51484	22.3437	35.072	28.7157	17.0498	24.7116	17.7222	15.6887	22.793	9.42439	18.2273	24.9885	28.5171	15.4226	28.9879	18.2565		-17.8968	1.70292	3.58265	-11.5343	-7.83525	-2.61447	-12.5917	-5.87469	-1.89398	-0.477717	-9.19408	-1.79325	-3.65141	-7.636	1.15722	-4.42459
-8.36275	3.52001	4.09006	-0.957468	-6.24545	-2.655	-6.37601	-8.33489	-8.5768	-2.49304	-6.15767	0.273605	-7.49682	-6.8236	-14.6725	-2.11968		8.95384	23.7862	35.4634	29.7475	18.0476	26.142	18.8328	15.7255	24.2337	9.34234	18.7604	25.333	29.538	15.5099	30.4001	19.7528		-18.0774	1.57434	3.34139	-11.5761	-7.48175	-4.08047	-12.7459	-5.9968	-1.9333	-0.727508	-9.84123	-2.10692	-4.17068	-7.64701	1.6776	-4.65877
-10.5471	2.97169	3.5713	-1.03595	-6.90107	-4.12094	-7.28643	-9.92816	-9.04856	-3.82454	-8.2901	-0.608436	-9.15319	-7.01235	-14.6347	-3.0726		9.42107	24.9039	35.7152	30.5632	18.9609	27.8751	19.775	16.0017	25.5761	9.25746	19.0993	25.9705	30.4814	15.4526	31.3449	20.8147		-18.3995	1.39587	3.19019	-11.6497	-7.13117	-5.64248	-12.9725	-6.1633	-2.02525	-1.02382	-10.5407	-2.29572	-4.70861	-7.73749	1.96556	-4.88381
-12.7375	2.27643	2.91662	-1.35585	-7.60808	-4.77064	-8.09952	-11.5156	-9.1558	-4.98566	-10.5366	-1.65763	-10.4632	-7.23293	-15.0028	-4.64925		9.93706	25.663	36.2142	31.3273	19.771	29.932	20.503	16.1954	26.8991	9.31981	19.5937	27.024	31.3946	15.3477	32.0299	21.3482		-18.8684	1.23397	3.06856	-11.7543	-6.86219	-7.2094	-13.2568	-6.35818	-2.12064	-1.34004	-11.2448	-2.54269	-5.22134	-7.93792	2.17877	-5.12724
-14.7584	1.39676	2.19671	-1.88245	-8.38019	-5.37255	-8.66727	-13.1911	-9.40314	-6.06902	-12.6973	-2.72324	-11.9642	-7.52035	-15.1512	-6.0946		10.5408	26.4453	37.1866	32.1278	20.3973	31.8386	21.2164	16.3893	28.2159	9.66184	20.525	28.3044	32.2738	15.2409	32.8459	21.7695		-19.2079	1.05751	2.91453	-11.8999	-6.77261	-8.92613	-13.5726	-6.58872	-2.24035	-1.72947	-11.9649	-3.02194	-5.96955	-8.2282	2.41554	-5.3856
-17.2573	0.409368	1.74956	-2.35187	-9.21459	-6.42889	-9.12756	-15.2218	-10.103	-7.61828	-14.3324	-3.59074	-13.8629	-7.93056	-16.1612	-7.59048		10.7432	27.5338	38.6927	32.9765	20.9748	33.8151	21.955	16.8824	29.8494	10.4154	22.0504	29.8628	33.0904	15.0346	33.1332	22.2993		-19.6386	0.824167	2.83799	-12.1565	-6.76681	-10.8097	-13.9834	-6.85879	-2.50533	-2.16779	-12.7096	-3.47508	-6.80277	-8.59627	2.49525	-5.55305
-20.0296	-0.667318	1.67858	-2.13411	-10.1388	-8.11883	-9.9698	-17.9733	-10.7964	-10.0631	-15.2141	-4.57091	-15.6102	-8.42093	-17.843	-9.69497		10.5125	28.7934	40.7835	34.3932	21.6435	35.9828	22.68	17.5316	32.1648	11.6905	24.0692	31.937	34.0789	14.7431	33.5118	23.1695		-20.1052	0.548672	2.79181	-12.5567	-6.71852	-12.9361	-14.454	-7.148	-2.72316	-2.68124	-13.5053	-3.98685	-7.41283	-8.98366	2.42303	-5.74742
-22.3426	-1.77517	1.97802	-1.40372	-11.286	-9.9223	-10.9763	-21.1274	-11.7446	-13.1231	-15.3766	-5.78256	-17.1541	-8.8669	-18.8964	-11.6482		10.1724	30.2042	43.1296	36.3766	22.2949	38.1096	23.5783	18.1932	34.7839	13.5905	26.3121	34.391	35.0622	14.5166	34.5342	24.7853		-20.3181	0.229416	2.696	-13.0352	-6.77173	-15.163	-14.9549	-7.45413	-3.05621	-3.2722	-14.2293	-4.78932	-8.21119	-9.53187	2.37548	-6.03065
-24.8905	-2.86606	2.51715	-1.21544	-12.7918	-11.7387	-11.9868	-24.0347	-12.6025	-16.184	-15.2626	-6.90355	-18.5524	-9.37268	-19.9041	-13.3068		9.42182	31.9715	45.1848	38.1456	22.8005	39.7582	24.6124	18.78	37.2594	16.1469	28.5234	36.9244	35.8346	14.3354	35.8005	26.9583		-20.6804	-0.086943	2.61054	-13.5194	-6.99234	-17.4743	-15.5329	-7.75624	-3.32939	-3.90555	-14.9078	-5.6488	-9.19375	-10.3328	2.28122	-6.27328
-27.9101	-3.65026	2.64651	-1.95025	-14.6577	-13.5155	-13.066	-26.7828	-13.7518	-19.3002	-15.4562	-7.82599	-19.6879	-9.97678	-21.0808	-14.9077		8.3405	34.1503	46.5523	39.3373	23.0842	41.0694	25.7971	19.3231	39.2142	18.807	30.5069	39.2201	36.6882	14.1528	36.9681	29.8341		-21.1408	-0.442871	2.43904	-14.0223	-7.14034	-19.8498	-16.2296	-8.05786	-3.55837	-4.58666	-15.6311	-6.47013	-9.84395	-11.2188	2.19366	-6.48459
-31.2694	-4.2155	1.88552	-2.80853	-16.8867	-15.0497	-14.1662	-29.9895	-15.7706	-22.8395	-16.1919	-8.62833	-20.868	-10.6662	-22.4244	-16.7717		7.14576	36.4074	47.2293	40.3046	23.0169	42.4667	27.07	19.8231	40.9085	21.2267	32.1866	40.9916	37.4801	13.9878	37.8986	32.5793		-21.4825	-0.844016	2.15291	-14.5793	-7.2888	-22.2243	-16.913	-8.40471	-3.99977	-5.3796	-16.3786	-7.27296	-10.5653	-12.1443	2.06742	-6.71342
-35.4185	-5.19803	0.545844	-3.289	-19.4995	-16.4101	-15.4518	-33.9252	-17.9814	-26.9135	-17.3261	-9.70345	-22.3168	-11.4496	-24.0861	-19.4583		5.75417	38.2848	47.5953	41.3936	22.6329	44.1421	28.3402	20.3029	42.7259	23.6068	33.587	42.0843	37.8531	13.8498	38.7172	34.4964		-21.9476	-1.2481	1.83234	-15.1415	-7.62185	-24.6159	-17.6737	-8.72541	-4.47333	-6.27791	-17.2267	-8.11928	-11.5983	-13.1053	1.78284	-6.95836
-39.6607	-6.89687	-1.113	-4.06388	-22.3293	-17.2294	-16.6673	-38.2624	-20.1148	-31.3791	-18.5226	-11.1816	-23.4347	-12.3994	-25.3985	-22.7277		4.71296	39.9294	47.7925	42.4785	22.2744	46.7372	29.7555	20.8319	44.3289	26.2974	34.8244	42.713	38.1882	13.7612	40.2024	35.9581		-22.5748	-1.6628	1.37328	-15.8433	-8.08025	-27.057	-18.4998	-9.14442	-4.99602	-7.31624	-18.0789	-9.06185	-12.4161	-14.0809	1.55608	-7.28026
-42.4518	-9.05417	-2.309	-5.09722	-25.2113	-17.5813	-18.1856	-41.9244	-21.6711	-35.9854	-19.6893	-12.8804	-24.7447	-13.7395	-27.2079	-25.4394		4.86331	41.7646	48.0782	43.581	22.0426	50.3094	30.9849	21.7758	45.866	29.3721	35.9534	43.3066	38.5168	13.7633	42.3772	37.067		-23.216	-2.20773	0.871226	-16.7883	-8.61191	-29.6083	-19.2799	-9.54673	-5.4473	-8.50426	-18.8821	-10.0195	-13.3089	-15.144	1.17852	-7.52251
-43.8825	-11.3919	-2.62571	-5.66068	-27.9945	-18.0498	-20.484	-44.9078	-22.7333	-40.5155	-20.9147	-14.689	-26.2592	-15.3307	-28.4284	-27.405		5.98688	43.6733	48.7984	44.9996	21.8227	54.108	31.9103	23.3679	47.573	32.8058	36.9957	44.2033	38.7484	13.9067	45.2679	37.7896		-23.8511	-2.8409	0.405853	-17.7498	-9.09042	-32.2688	-20.2262	-9.92002	-5.93084	-9.77258	-19.7282	-11.036	-14.2267	-16.2828	0.783601	-7.73789
-45.4275	-13.7905	-2.79201	-5.93263	-30.7547	-19.1138	-22.8745	-47.6481	-23.808	-44.8218	-22.0153	-16.4021	-27.7856	-16.7586	-29.0295	-28.8667		7.30057	45.5135	49.982	46.5815	21.6074	57.3789	32.8645	25.4803	49.3918	36.5574	37.9795	45.6403	38.873	14.2085	48.1641	38.0742		-24.4168	-3.39235	-0.210639	-18.7838	-9.57495	-35.0404	-21.1429	-10.4203	-6.4815	-11.1415	-20.5707	-12.1995	-15.1407	-17.514	0.381775	-7.94984
-48.2672	-16.2762	-3.599	-6.21551	-33.4386	-20.5728	-24.854	-50.0342	-24.7471	-48.6677	-22.9831	-18.0235	-29.5689	-17.8471	-29.8723	-29.9819		8.11357	47.3275	51.1282	48.0577	21.5707	60.2558	34.142	27.6817	51.7089	40.5101	38.9522	47.4871	38.7726	14.7314	50.015	37.9382		-25.0622	-3.95229	-0.963627	-19.9206	-10.1233	-37.8266	-22.0497	-11.0291	-6.95277	-12.6191	-21.3819	-13.4235	-16.2161	-18.9503	-0.194672	-8.13679
-51.7838	-18.8082	-5.19336	-6.43083	-36.0407	-22.3373	-26.4187	-51.6794	-25.921	-51.7025	-23.9607	-19.8106	-31.2251	-18.6975	-30.6816	-30.9816		8.59079	48.8704	51.828	49.4607	21.8118	62.8073	35.5982	30.083	54.4266	44.6278	39.9655	49.2401	38.8292	15.4548	50.4731	37.9602		-25.7207	-4.68213	-1.72986	-21.0719	-10.7852	-40.57	-22.9879	-11.5957	-7.51176	-14.1465	-22.2293	-14.7004	-17.1679	-20.5508	-0.875832	-8.41617
-55.5778	-21.2651	-6.92719	-6.90694	-38.5293	-24.7746	-28.001	-52.9481	-27.2189	-54.0026	-24.8022	-21.5105	-32.5495	-19.5152	-32.2803	-31.5009		8.78519	49.8028	52.6455	50.8721	22.2652	64.759	36.8519	32.6115	57.108	48.9791	41.1346	50.9496	39.1837	16.1978	49.8345	38.7146		-26.3086	-5.45901	-2.45287	-22.3903	-11.4532	-43.3775	-23.8492	-12.2307	-8.17305	-15.7188	-23.063	-15.9924	-18.0759	-22.2245	-1.79691	-8.77352
-60.0094	-23.6261	-8.19683	-7.86695	-41.1392	-27.5727	-29.9268	-54.0346	-28.413	-56.5598	-25.4743	-23.3334	-33.7668	-20.5771	-34.6453	-31.4601		8.58152	50.3216	54.2962	52.2728	22.6641	66.4774	37.8766	35.1613	59.654	53.5644	42.5833	52.7751	39.5868	16.7542	49.0946	39.9859		-27.007	-6.15688	-3.26904	-23.9099	-12.0704	-46.1962	-24.8022	-12.8757	-8.75318	-17.4906	-23.9156	-17.4493	-19.1032	-23.8857	-2.86221	-9.08109
-64.5103	-26.139	-8.93154	-8.97995	-44.0675	-30.6931	-31.9031	-55.2381	-29.9751	-59.397	-26.2177	-25.1456	-34.8235	-22.0186	-36.5193	-31.6585		8.42405	50.7488	56.7699	53.6761	22.8788	68.1332	38.7121	37.9575	61.9731	58.2212	44.1706	54.9357	40.1067	17.1196	48.8377	41.563		-27.8075	-6.97823	-4.17914	-25.5567	-12.8282	-49.0035	-25.6803	-13.5436	-9.35438	-19.4599	-24.8035	-18.9905	-20.1386	-25.536	-3.94229	-9.36191
-68.0324	-28.7028	-9.83988	-10.1468	-46.8418	-34.179	-34.0842	-56.7613	-31.9711	-62.0539	-27.2037	-26.7853	-35.3605	-23.386	-37.9403	-33.1789		8.76731	51.1146	59.6218	55.0886	23.167	69.8296	39.4486	40.8648	63.9142	62.9539	45.569	57.3087	40.779	17.5183	49.1695	43.0306		-28.5185	-7.9125	-5.13273	-27.3432	-13.5856	-51.9022	-26.5632	-14.2142	-10.1032	-21.5122	-25.7338	-20.5234	-20.8503	-27.2557	-5.04212	-9.81223
-70.6946	-31.1357	-11.7169	-11.1026	-49.6586	-37.3863	-36.2488	-58.9582	-33.9308	-64.6792	-28.466	-28.5686	-36.3365	-24.2863	-39.837	-35.8897		9.39067	51.4729	62.1903	56.5818	23.3629	72.1665	40.2874	43.6471	65.4814	67.6183	46.6785	59.4786	41.1895	18.0544	50.0073	44.3606		-29.2338	-8.70328	-6.21774	-29.1069	-14.3533	-54.9157	-27.456	-14.8586	-10.8213	-23.6178	-26.6801	-22.2091	-21.7259	-29.0269	-6.16125	-10.1844
-73.2989	-33.9302	-14.6246	-11.8448	-52.937	-39.5201	-38.2207	-61.979	-35.8308	-67.2038	-30.0564	-30.5201	-37.88	-25.0455	-42.3543	-39.914		9.88751	52.1801	64.2784	58.0377	23.3962	75.6175	41.2462	46.1888	66.7121	72.045	47.6396	61.2141	41.4377	18.6262	51.3448	45.8329		-30.131	-9.59005	-7.44759	-30.881	-15.269	-57.9283	-28.3135	-15.6134	-11.5303	-25.723	-27.7144	-23.915	-22.7507	-30.7742	-7.1356	-10.654
-75.9294	-37.0703	-17.9923	-12.5018	-56.445	-40.8775	-40.3153	-65.178	-37.4081	-69.5603	-31.6763	-32.5753	-39.4972	-26.1374	-45.9004	-44.0712		10.3513	53.4723	66.1417	59.2544	23.5907	79.9162	42.2131	48.5062	67.8021	76.2846	48.8576	62.6009	41.7933	19.1048	52.815	47.381		-31.0971	-10.7657	-8.78574	-32.7484	-16.2297	-60.875	-29.1755	-16.431	-12.3057	-27.7623	-28.9154	-25.5055	-23.5889	-32.5346	-8.14359	-11.2012
-79.3182	-39.7726	-21.4517	-12.6727	-59.7442	-42.5806	-42.6584	-68.3849	-38.655	-72.0762	-32.8949	-34.8541	-41.2371	-27.6529	-49.65	-46.7613		10.5729	54.948	67.9995	60.5071	23.994	84.2189	43.1393	50.7323	68.6388	80.1123	50.7031	63.6952	42.1157	19.4133	54.1216	49.2744		-32.0979	-12.0032	-10.2596	-34.6154	-17.1982	-63.8345	-30.0959	-17.2091	-13.0848	-29.8081	-30.1445	-27.0955	-24.6393	-34.4488	-9.18376	-11.5672
-84.0118	-41.5999	-25.2858	-12.6573	-62.7957	-45.2033	-45.2174	-71.7156	-39.9155	-74.5183	-33.8702	-37.2251	-42.8766	-29.3874	-53.2574	-48.6394		10.3766	56.4492	69.8743	62.1449	24.3989	87.7845	43.9369	52.9065	69.2012	83.5835	52.8684	64.4072	42.2988	19.6683	54.9154	51.4224		-33.2089	-13.1454	-11.9775	-36.643	-18.2256	-66.7923	-31.1175	-18.0177	-13.907	-31.9863	-31.3212	-28.7601	-25.8846	-36.5024	-10.2487	-11.9578
-89.4297	-42.836	-29.1769	-13.0738	-65.806	-48.5134	-47.8754	-75.0894	-40.9789	-76.3399	-34.9101	-39.394	-44.547	-31.1684	-56.6253	-50.2227		10.17	58.3103	72.3608	64.0654	24.7756	90.5686	44.6334	54.9	69.8469	87.1653	54.7488	64.8689	42.3831	20.0185	55.0642	53.3742		-34.5561	-14.3006	-13.9391	-38.8433	-19.2842	-69.7689	-32.1428	-18.9385	-14.6473	-34.04	-32.5084	-30.4337	-27.1958	-38.5572	-11.3143	-12.3911
-93.9626	-44.022	-32.7142	-13.9658	-68.9085	-51.9218	-50.3521	-78.0068	-42.3173	-78.2751	-35.9816	-41.2606	-46.0288	-32.8586	-59.2296	-51.0752		10.5415	60.375	75.5292	66.0207	25.1946	92.9671	45.3544	57.2693	70.3881	90.4484	56.1276	65.1945	42.6797	20.6629	54.6192	55.3799		-35.9149	-15.5267	-16.0426	-41.0606	-20.4408	-72.7123	-33.2547	-19.8257	-15.5115	-36.0528	-33.6065	-32.1764	-28.539	-40.646	-12.3432	-12.7709
-97.4021	-45.4512	-35.9664	-14.9944	-72.2484	-55.1224	-52.2911	-80.4976	-43.7835	-80.5127	-36.9648	-42.9045	-47.207	-34.5208	-61.3181	-51.5278		10.9755	62.0441	78.7614	67.9871	25.6567	95.3457	46.1972	59.9319	70.8473	92.99	57.1138	65.2399	43.3068	21.6704	53.5521	57.3636		-37.146	-16.7986	-18.1767	-43.3764	-21.7908	-75.5234	-34.3425	-20.8322	-16.4089	-38.142	-34.5908	-33.9756	-29.9128	-42.921	-13.5292	-13.0732
-100.547	-47.1919	-39.3144	-16.1216	-75.7868	-58.1331	-54.6349	-83.0301	-45.1735	-82.4958	-37.8165	-44.6638	-48.1332	-36.1743	-62.9246	-52.8054		11.0767	63.193	81.7548	69.8392	26.3295	98.0234	46.8005	62.5769	71.4291	95.4446	57.9149	64.8837	44.1237	22.9771	52.5471	58.8938		-38.2848	-18.1645	-20.4181	-45.7862	-23.2759	-78.2059	-35.6163	-22.0496	-17.2811	-40.1843	-35.5553	-35.9521	-31.316	-45.2816	-14.7769	-13.5478
-104.071	-48.8092	-42.6025	-17.422	-79.402	-61.3378	-57.227	-85.8242	-46.8096	-84.3555	-38.6393	-46.5464	-49.0747	-37.9343	-65.2057	-53.9769		11.2138	64.413	84.9404	71.5047	27.3613	101.117	47.1974	65.2586	72.1318	97.8994	58.5491	64.1903	44.8468	24.451	52.5626	60.1729		-39.5537	-19.567	-22.8198	-48.2935	-24.9261	-80.9224	-36.9644	-23.4145	-18.318	-42.2564	-36.5982	-38.0916	-32.8588	-47.7007	-16.2165	-13.972
-108.128	-50.0093	-45.7102	-18.6036	-83.0518	-65.1059	-59.289	-88.812	-48.1258	-86.0413	-39.3049	-48.4367	-50.0556	-39.8793	-68.0127	-54.5302		11.6477	66.0319	88.4109	73.1995	28.6217	104.74	47.7832	67.9732	73.0542	99.835	59.0925	63.3811	45.5663	25.9714	53.8891	61.6016		-41.0224	-21.0683	-25.3938	-50.8707	-26.8316	-83.8329	-38.2108	-24.8421	-19.3342	-44.3915	-37.628	-40.3396	-34.4771	-50.3235	-17.81	-14.4778
-112.656	-51.0616	-49.2143	-19.4662	-86.6065	-69.5477	-61.4017	-92.7258	-48.9741	-87.153	-39.7996	-50.0444	-50.8544	-41.5648	-70.0263	-54.8351		11.9327	67.6963	91.9903	75.1315	29.9717	108.708	48.3872	70.8646	74.1259	101.387	59.7541	63.0468	46.545	27.6682	56.459	63.4421		-42.5838	-22.7894	-28.2841	-53.4079	-28.99	-87.0197	-39.5243	-26.4685	-20.3736	-46.4795	-38.6014	-42.8661	-35.8862	-52.9869	-19.4618	-15.2214
-117.103	-51.9936	-52.9658	-20.3584	-89.8305	-73.9802	-63.7374	-97.3643	-49.4175	-87.9423	-40.2683	-51.0926	-52.0149	-42.9118	-72.0234	-54.5426		11.8657	69.2901	96.1604	77.1853	31.3118	112.886	49.144	73.7566	75.3973	102.913	60.6924	63.4245	47.5195	29.5803	59.6657	65.6223		-44.2156	-24.569	-31.5214	-55.9729	-31.4032	-90.3816	-40.8087	-28.1635	-21.4549	-48.4715	-39.5948	-45.6025	-37.2792	-55.5651	-21.3392	-15.8101
-120.967	-52.8314	-56.213	-21.3722	-92.9756	-77.945	-65.476	-102.186	-49.8455	-89.0897	-40.8695	-52.1419	-53.4853	-44.6113	-74.2051	-53.9021		11.8251	70.9336	101.488	79.2322	32.5344	117.26	50.4279	76.2287	76.6213	104.587	61.8611	63.9615	48.3649	31.3025	62.8416	67.9582		-46.0832	-26.3378	-34.9743	-58.5763	-34.2737	-93.743	-41.9823	-29.908	-22.5459	-50.4418	-40.6443	-48.3915	-38.6887	-58.2607	-23.3287	-16.454
-123.963	-53.8398	-58.8993	-22.254	-96.3565	-82.0006	-66.9024	-106.781	-50.7226	-90.5896	-41.5251	-53.6328	-55.0242	-46.7381	-76.7012	-53.5724		12.1819	72.64	107.856	81.2703	33.6181	121.657	51.8202	78.2222	77.5129	106.1	63.2138	64.5266	49.2681	32.7953	65.4988	70.5309		-48.2071	-28.2946	-38.4952	-61.2063	-37.6459	-97.1088	-43.052	-31.7966	-23.7201	-52.4292	-41.7362	-51.2902	-40.1482	-61.0973	-25.4215	-17.1673
-126.333	-55.3715	-61.7407	-23.0314	-99.2758	-87.2446	-68.08	-110.544	-51.9951	-91.6722	-42.0909	-55.0559	-56.5949	-48.678	-79.1728	-53.3359		12.6246	74.1951	114.541	83.3075	35.0257	125.461	53.1687	80.0253	78.2761	107.498	64.759	65.4321	50.3213	34.5168	67.6685	73.2286		-50.5089	-30.5798	-42.1251	-63.8262	-41.3661	-100.733	-44.0243	-33.7604	-25.0059	-54.4078	-42.8757	-54.3442	-41.7196	-63.9064	-27.5836	-17.7938
-128.529	-57.2156	-64.8615	-23.4944	-101.772	-93.0936	-69.1067	-113.669	-53.2512	-92.2203	-42.593	-56.4495	-58.1501	-50.4656	-81.4679	-52.8874		12.8595	75.6883	121.365	85.571	36.7437	128.713	54.5613	81.7083	79.1318	109.077	66.2742	66.4528	51.4742	36.5	69.3726	75.7723		-53.0185	-33.0893	-45.9986	-66.2645	-45.5815	-104.542	-45.0614	-35.8892	-26.4865	-56.4255	-44.0778	-57.4371	-43.3166	-66.6025	-29.7734	-18.3031
-130.67	-58.7915	-68.0587	-23.7969	-104.074	-98.0448	-70.2018	-117.309	-53.8515	-92.0248	-43.0426	-57.928	-59.7703	-52.4118	-83.0336	-53.0279		12.9721	77.7337	128.345	88.1617	38.6077	132.175	55.9599	83.4586	80.1941	110.961	67.4836	67.4627	52.56	38.5419	70.6262	77.8763		-55.8649	-35.8026	-50.1488	-68.6559	-50.3134	-108.241	-46.2458	-38.2221	-28.0557	-58.3547	-45.2065	-60.466	-45.0929	-69.2424	-31.8343	-18.8566
-132.415	-60.2759	-71.1972	-24.1069	-105.794	-102.439	-71.0932	-122.26	-53.968	-91.4517	-43.4481	-59.3196	-61.2446	-54.6661	-84.0345	-53.6146		13.233	80.4964	134.877	91.1772	40.7666	135.748	57.4673	85.1832	81.4874	112.859	68.4387	68.7383	53.6733	40.756	71.592	79.754		-58.8839	-38.997	-54.3511	-71.177	-55.3232	-111.937	-47.5224	-40.8102	-29.6948	-60.124	-46.2817	-63.4855	-46.9115	-71.9161	-33.9137	-19.3501
-133.535	-61.9894	-74.5588	-24.3055	-107.286	-107.423	-72.0848	-127.389	-54.1836	-91.2195	-43.6948	-61.0803	-62.5312	-56.9703	-85.3721	-53.788		14.073	83.7531	140.414	94.7489	43.0736	138.471	58.9707	86.8778	82.8477	114.272	69.243	70.1883	54.9274	43.3666	72.7342	81.4125		-61.9562	-42.7	-58.5927	-73.6991	-60.5344	-115.795	-48.977	-43.5257	-31.4101	-61.8242	-47.3501	-66.6022	-48.6511	-74.5505	-36.1579	-19.6289
-134.616	-63.4505	-78.4646	-24.6557	-108.701	-112.547	-73.0368	-131.86	-54.7598	-91.4249	-43.804	-63.3079	-64.1715	-59.395	-87.1372	-53.5956		15.308	87.8728	145.079	98.7009	45.5571	140.282	60.4898	88.3063	84.2445	115.337	69.7502	71.6821	56.0333	46.2396	74.7324	83.0006		-65.1179	-46.7983	-63.1672	-76.2021	-65.8617	-119.826	-50.6601	-46.2867	-33.292	-63.4803	-48.2803	-69.6919	-50.5014	-77.2097	-38.5476	-19.8769
-135.883	-64.3023	-82.1988	-25.2833	-109.714	-116.524	-73.4852	-136.056	-55.359	-91.6882	-43.8305	-65.8894	-66.2725	-62.1102	-88.9072	-52.9495		16.76	93.2729	149.252	102.95	48.6257	141.919	62.1989	89.2855	85.8084	116.532	70.1222	73.2216	56.984	49.3519	77.7076	84.7262		-68.4716	-51.2781	-68.0966	-78.7332	-71.2081	-123.856	-52.587	-49.239	-35.3479	-65.0583	-49.0925	-72.6436	-52.5726	-80.0422	-41.0801	-20.0709
-137.144	-65.099	-84.5916	-25.8186	-110.584	-119.864	-73.6537	-139.913	-55.6521	-91.6911	-44.019	-68.9514	-68.3886	-64.4225	-90.3469	-51.9248		18.6324	99.7861	153.334	107.769	52.2197	143.135	63.984	90.0337	87.8229	117.929	70.6558	74.8764	57.9156	53.1284	81.0963	86.3019		-72.0717	-56.187	-73.1399	-81.3518	-76.5146	-128.12	-54.7667	-52.4451	-37.4832	-66.4856	-50.0472	-75.6782	-54.7171	-82.9671	-43.7662	-20.1386
-138.27	-66.4637	-85.9357	-26.1656	-112.249	-123.229	-73.7553	-143.356	-56.078	-91.8559	-44.3802	-71.4715	-70.3122	-65.8744	-91.8212	-51.2419		21.0265	106.934	157.177	113.277	55.9992	143.367	65.8118	90.9141	90.363	118.947	71.416	77.4857	58.992	57.6466	84.4447	87.4592		-75.7115	-61.5511	-78.1383	-84.0875	-81.6753	-132.686	-57.1743	-55.9462	-39.9917	-67.8598	-51.1211	-78.9388	-56.8795	-86.0295	-46.7579	-20.2065
-140.022	-68.4175	-87.3529	-26.73	-115.326	-126.416	-73.7907	-146.367	-56.9735	-92.0974	-44.6066	-73.4223	-72.246	-66.7068	-93.1034	-51.3043		23.4441	114.133	159.944	119.06	60.1374	142.653	67.8579	91.9034	93.0229	119.573	72.4821	80.8423	60.3099	62.6442	87.9338	88.4127		-79.5099	-67.2409	-83.0069	-86.9306	-86.7497	-137.425	-59.7958	-59.715	-43.0733	-69.2837	-52.1853	-82.1502	-59.2024	-89.4489	-49.7869	-20.2938
-142.306	-70.3577	-89.5306	-27.6257	-118.261	-128.764	-73.8066	-148.308	-57.9158	-91.9366	-44.6588	-74.5516	-74.2712	-66.8611	-96.0068	-52.1996		25.9706	120.973	160.909	124.935	65.9347	141.368	70.2147	93.017	95.8067	120.428	74.0418	85.1236	61.6851	67.9734	91.2637	89.4232		-83.5945	-72.966	-87.6779	-90.0362	-91.6757	-142.271	-62.5847	-63.7784	-46.5925	-70.6515	-53.3052	-85.364	-61.6917	-93.2884	-53.3047	-20.5208
-144.211	-72.0139	-91.9641	-29.002	-119.761	-130.071	-73.6825	-148.923	-58.8866	-91.9069	-44.7827	-75.1925	-76.8645	-65.8124	-98.8515	-53.6885		29.1928	127.115	160.552	130.663	73.9513	139.454	73.2161	94.1223	99.2482	121.227	75.907	90.3972	62.9327	73.629	95.4889	90.4359		-87.7555	-78.5602	-92.2202	-93.5538	-96.3899	-147.15	-65.2219	-68.2678	-50.6537	-71.9561	-54.5978	-88.9327	-64.5209	-97.4062	-57.3165	-20.7723
-145.859	-73.4452	-93.237	-30.9393	-119.982	-130.045	-73.9496	-147.922	-60.585	-92.0762	-45.2449	-74.6717	-79.8291	-64.1207	-100.922	-55.7053		33.2879	132.183	159.824	135.617	83.5617	136.828	77.235	95.2345	103.12	121.808	77.7673	97.056	64.3172	79.1939	100.553	91.0835		-92.0969	-83.982	-96.5394	-97.3428	-101.163	-151.828	-67.9581	-73.0222	-55.3628	-73.302	-56.0799	-92.8043	-67.68	-101.807	-61.6546	-21.1791
-147.772	-73.9988	-92.8977	-32.9707	-118.912	-127.999	-75.0277	-146.021	-62.6386	-92.1705	-46.079	-74.8578	-82.9805	-62.9911	-103.903	-58.4756		38.1254	136.335	158.567	139.454	94.0895	133.975	82.6093	96.0328	107.343	122.4	79.7976	103.831	65.6619	84.2511	105.738	91.3776		-97.0563	-89.0277	-100.49	-101.268	-106.167	-155.922	-71.229	-78.222	-60.6537	-74.8106	-57.7935	-96.9759	-71.2031	-106.442	-66.557	-22.1118
-149.264	-73.5545	-91.053	-34.4239	-116.904	-124.42	-76.9869	-143.154	-63.8866	-92.1377	-47.3504	-76.5115	-86.1119	-63.5107	-106.82	-60.943		43.7735	139.751	156.618	142.187	104.757	130.716	89.341	96.3984	112.09	122.627	82.3371	110.165	66.9892	88.7738	111.566	92.0665		-102.372	-93.6279	-103.944	-105.107	-111.601	-159.376	-75.0933	-83.7931	-66.3876	-76.5164	-59.8971	-101.624	-75.052	-111.074	-72.0774	-23.6526
-150.263	-72.8831	-88.1841	-35.4355	-113.987	-119.696	-80.4894	-139.21	-65.0904	-91.4133	-49.4453	-78.6707	-88.8525	-67.0164	-109.95	-61.6499		49.6686	142.086	154.027	143.636	114.979	127.046	96.531	96.6237	116.35	122.544	85.2983	115.88	68.7183	92.3456	117.454	94.0323		-107.802	-97.8414	-106.843	-108.729	-117.415	-162.105	-79.8505	-89.5655	-72.4749	-78.3504	-62.6047	-106.119	-78.9563	-115.503	-78.1999	-25.627
-151.469	-72.2335	-85.1818	-36.7302	-110.951	-113.984	-85.0555	-135.171	-67.296	-89.5098	-52.6558	-81.1908	-91.7218	-73.3167	-113.035	-61.4746		54.6845	143.072	150.479	143.35	123.773	123.053	103.1	96.283	119.301	122.38	88.1052	120.443	70.6246	93.9296	122.888	96.2347		-113.301	-101.655	-109.294	-112.203	-123.424	-164.04	-85.5994	-95.4031	-78.8715	-80.2791	-66.0629	-110.284	-83.0894	-119.502	-84.9243	-28.1762
-151.976	-71.4044	-82.5887	-37.8197	-109.785	-107.88	-89.5376	-132.063	-69.7259	-86.9828	-56.623	-82.1108	-94.4611	-78.7316	-114.419	-61.636		58.5227	142.658	145.735	141.34	129.542	118.549	108.174	94.9392	121.204	121.557	90.4057	124.416	72.5705	93.6126	127.756	97.7516		-118.448	-105.071	-111.486	-115.531	-129.858	-165.177	-92.1779	-101.219	-85.1552	-82.2954	-70.2031	-113.772	-87.4638	-122.572	-92.1912	-31.4297
-150.858	-69.7107	-79.7818	-37.373	-108.87	-101.356	-93.2789	-128.951	-72.2232	-83.5701	-60.7036	-81.8794	-95.8964	-78.3298	-114.36	-61.4996		60.8915	141.021	140.038	137.888	132.735	113.731	111.561	93.1683	121.612	120.064	91.8529	126.989	74.6172	93.0826	131.346	98.8935		-123.007	-107.992	-113.478	-118.521	-136.17	-165.339	-99.2499	-106.901	-91.1377	-84.3246	-74.9737	-116.01	-91.973	-124.333	-99.8796	-35.2745
-147.542	-66.9496	-75.7035	-34.4066	-106.142	-94.3215	-95.7412	-124.831	-73.9985	-78.5892	-63.4312	-80.2452	-95.4091	-70.7823	-113.753	-59.3364		61.3065	137.793	133.719	133.057	134.177	108.532	113.488	91.2067	120.34	118.005	92.2311	127.778	76.1993	93.0251	133.209	99.9513		-126.775	-110.478	-115.179	-121.171	-141.531	-164.467	-106.248	-112.266	-96.743	-86.2582	-80.1455	-117.233	-96.5279	-124.891	-107.701	-39.5244
-140.545	-62.9005	-70.8885	-28.8565	-102.14	-86.2405	-96.9568	-119.913	-73.7093	-72.2269	-63.364	-76.0709	-92.6789	-59.7701	-111.826	-55.7134		60.4449	132.424	126.285	126.389	133.399	102.83	113.712	88.9378	117.7	114.893	91.5759	126.384	76.891	91.9055	133.647	100.075		-129.513	-112.643	-116.709	-123.412	-145.711	-162.348	-112.813	-117.222	-101.829	-88.0707	-85.3207	-117.59	-100.792	-124.74	-115.255	-44.1584
-129.697	-56.197	-65.3405	-21.7573	-96.8221	-75.6466	-96.4793	-114.787	-70.9891	-64.8822	-60.8186	-67.9219	-88.3563	-50.1398	-108.486	-51.7456		58.8028	125.081	117.844	117.281	130.117	97.0607	112.083	86.338	113.397	110.4	89.2791	123.522	76.3225	87.8366	132.339	98.5019		-131.169	-114.394	-117.908	-125.13	-148.455	-158.612	-118.667	-121.603	-106.449	-89.8185	-90.4469	-117.032	-104.868	-124.388	-122.212	-49.1942
-116.904	-45.6096	-58.1339	-14.662	-89.4399	-63.4843	-93.4157	-109.694	-66.0019	-56.0294	-56.6139	-57.5775	-82.6372	-42.3191	-104.039	-47.0706		55.8587	116.106	109.354	105.689	124.939	90.9976	109.067	83.6	106.853	104.682	84.6878	118.774	74.5578	81.3392	128.713	94.8963		-131.817	-115.62	-118.578	-126.223	-149.299	-153.267	-123.547	-125.3	-110.744	-91.4346	-95.323	-116.123	-108.571	-123.675	-128.47	-54.6331
-103.976	-31.1093	-50.0042	-8.7367	-80.5347	-51.6433	-87.4448	-104.433	-57.101	-45.9785	-50.744	-45.7782	-74.9092	-34.1359	-96.2296	-39.9464		50.8865	105.586	100.911	91.6322	118.174	84.1347	104.991	80.8205	98.5333	97.4694	78.2741	112.055	72.0184	73.9385	123.189	89.4195		-131.341	-116.164	-118.829	-126.446	-148.254	-146.488	-127.22	-128.334	-114.526	-92.8919	-99.3934	-114.954	-111.612	-122.101	-134.035	-60.1201
-91.0901	-13.6777	-42.2202	-4.8022	-71.3392	-40.1714	-78.8187	-97.7088	-43.892	-35.4807	-43.327	-33.341	-65.3965	-26.3537	-85.1025	-29.1042		43.9553	93.6728	91.7694	74.794	109.257	76.3551	99.7976	77.9691	88.7073	88.7062	70.7775	103.518	68.2332	65.3105	115.226	82.1811		-129.299	-115.924	-118.459	-125.503	-145.607	-138.102	-129.404	-130.446	-117.543	-94.008	-102.187	-113.475	-113.918	-119.594	-139.034	-65.1205
-76.4481	3.33009	-35.4029	-4.32826	-61.1224	-29.5139	-68.1288	-89.5746	-29.2965	-24.8804	-36.0959	-20.1831	-54.9246	-20.1786	-70.187	-16.812		35.767	80.0099	81.0799	55.0851	98.7102	67.2458	93.5434	75.315	77.4397	78.5604	61.7178	93.9662	62.6264	54.8881	105.146	72.8721		-125.259	-114.895	-117.063	-123.025	-141.15	-128.381	-129.728	-131.594	-119.473	-94.4493	-103.228	-111.607	-115.471	-116.023	-142.963	-69.4745
-58.9341	17.1772	-28.9453	-7.29579	-49.4831	-19.425	-56.355	-81.0663	-18.1035	-15.802	-30.9381	-7.86599	-43.4183	-13.427	-51.5488	-6.99224		26.9401	64.5378	69.0288	34.0559	87.0915	57.3229	86.1062	72.3295	64.5756	66.6738	50.5735	83.2462	55.4451	44.3119	94.2456	60.8307		-119.327	-112.905	-114.158	-118.453	-134.587	-117.399	-128.132	-131.782	-119.891	-93.8815	-102.179	-109.347	-115.913	-110.629	-145.496	-73.0469
-36.5438	25.1452	-21.7319	-12.247	-37.6661	-8.71282	-43.662	-71.013	-13.714	-8.75335	-27.7172	3.01761	-30.2408	-5.56332	-39.4039	-2.17694		19.276	47.344	56.16	13.922	74.1645	47.8653	76.7453	68.8434	49.0027	52.9471	38.0448	71.7036	47.7931	34.5486	79.8608	46.6244		-111.39	-110.179	-109.345	-111.457	-126.195	-105.399	-124.21	-130.758	-118.398	-91.7293	-98.4364	-106.548	-114.648	-103.222	-146.798	-75.2134
-10.9179	26.7589	-13.9046	-17.2247	-28.1769	1.49188	-29.5196	-59.6476	-12.8955	-1.89069	-24.0567	11.9757	-17.3719	0.288292	-34.9531	-2.3423		13.5019	29.2788	42.9213	-3.26707	59.4137	38.7847	65.6807	63.89	31.6025	38.7565	25.2492	59.3473	39.0785	24.5049	61.51	30.671		-101.405	-106.186	-102.509	-101.955	-116.666	-92.5234	-117.394	-128.038	-113.774	-87.175	-91.7382	-102.779	-111.656	-94.4525	-145.813	-75.3602
12.3351	24.9244	-4.97092	-19.4181	-21.6147	9.55714	-15.9663	-45.8125	-11.2312	5.00276	-18.3574	19.1372	-4.45452	2.86015	-26.3549	-1.87106		8.42869	12.1759	30.3723	-15.4923	43.5501	28.9663	52.6853	57.1462	15.315	25.2553	13.7974	46.9637	29.349	14.3458	44.0424	15.2756		-89.6599	-99.8728	-93.545	-90.1537	-105.851	-79.2485	-107.666	-122.755	-105.121	-79.6616	-81.9066	-97.1957	-106.027	-84.388	-141.028	-72.3603
28.4777	18.9222	3.49579	-18.2874	-18.2285	15.0701	-6.52313	-28.8994	-6.90775	9.34577	-11.1457	24.4045	9.73663	4.39338	-11.275	-0.142544		2.68731	-3.94338	18.4599	-22.4495	27.5609	18.1207	37.0969	48.6712	2.87549	12.6359	4.69575	35.1787	20.7763	5.8179	30.0567	1.89033		-76.519	-90.7026	-82.4482	-76.4312	-93.4998	-66.2207	-95.0672	-114.319	-92.7583	-69.0516	-69.6359	-89.0364	-96.7808	-72.7952	-131.302	-65.9381
35.933	8.3365	9.11308	-16.1445	-18.6249	21.1137	-1.79019	-10.2171	-0.319409	13.3725	-4.328	26.1532	18.5223	5.8791	-1.23131	4.89134		-4.53693	-18.1319	6.246	-25.738	11.4143	8.2964	20.3674	38.901	-5.09189	2.90403	-2.63962	23.4053	11.8043	-0.484329	15.7526	-7.28253		-63.2997	-78.751	-69.8102	-61.4722	-80.0363	-53.2367	-79.7637	-101.95	-77.2913	-55.617	-56.2917	-77.7988	-83.9689	-59.9368	-116.971	-56.0851
31.6514	1.75628	11.4231	-15.5695	-19.5688	29.7921	0.894418	8.50184	8.98417	20.4331	0.41691	26.0899	18.1395	6.1148	6.91427	15.5703		-14.7837	-26.21	-5.93361	-27.8616	-3.84101	3.74477	5.52697	28.7155	-8.18565	-1.64999	-9.14622	12.8558	1.49721	-5.34509	4.59452	-9.78516		-51.7558	-64.2961	-56.3552	-46.5571	-64.969	-36.9752	-62.1771	-85.2429	-59.4807	-39.9973	-43.2241	-62.8621	-68.1383	-46.2045	-97.5356	-43.2371
21.6501	-2.57375	12.8614	-15.9073	-15.5276	40.004	4.84913	29.4683	18.4369	28.4337	5.99705	25.1781	10.9845	6.07102	14.0194	23.656		-21.4607	-29.7134	-14.9223	-29.2486	-14.9233	7.03338	-4.50371	20.7399	-7.82065	-1.88977	-10.3163	4.71636	-7.87538	-8.5297	-3.02434	-8.65717		-36.6902	-48.1238	-42.3466	-32.7859	-48.1823	-14.299	-44.0811	-64.0802	-40.6951	-24.3486	-27.3018	-43.8898	-47.8151	-31.9428	-72.7699	-29.8659
16.4824	-10.9573	13.8059	-15.6013	-4.00566	36.2619	11.0929	49.1971	23.9678	32.8119	15.7165	23.8605	8.80613	4.50697	17.167	18.0913		-15.4838	-33.2773	-18.2015	-29.2801	-18.7245	2.91849	-8.34257	15.4187	-5.99052	-0.506262	-2.60798	-0.0702778	-9.33238	-11.2649	-8.82854	-10.0277		-11.6393	-31.863	-28.1874	-21.2398	-30.4156	-1.37741	-27.7473	-40.2609	-23.8925	-11.7062	-6.20037	-23.3858	-22.2585	-19.2772	-45.7467	-18.4077
4.08779	-16.2962	11.7372	-17.8473	11.46	-10.7469	12.5109	55.4289	24.6902	33.375	16.7108	24.6377	5.16013	2.06335	20.4435	4.65539		-14.5595	-34.0633	-16.9659	-30.2194	-15.7055	-39.7523	-9.57697	9.55354	-3.83448	0.733129	-4.85267	-1.07345	-9.47931	-13.8267	-10.2454	-11.4033		2.0384	-16.2867	-14.7264	-13.0919	-13.2512	-29.6535	-11.3203	-17.9499	-11.9283	-3.3581	0.878095	-7.38195	-4.56719	-10.0754	-22.7512	-6.67414
-14.7144	-13.9791	0.378701	-20.3372	19.3223	-38.4792	10.5602	42.9778	16.3961	27.6534	1.13579	21.5914	-0.795256	1.06003	13.0547	-9.24941		-19.154	-30.8935	-17.3458	-30.3573	-13.6333	-58.9526	-8.80227	0.159792	-5.03925	-0.0349872	-27.135	-3.24264	-13.4175	-14.64	-10.8612	-13.3385		2.77382	-4.17281	-4.68068	-6.82026	-1.75168	-37.5477	3.24199	-2.18916	-4.69399	1.83852	-16.6852	0.815331	0.87237	-3.63984	-2.66094	1.18293
-29.8944	-13.9403	-18.6752	-17.803	13.8441	-6.39102	-0.213011	26.1777	3.61118	17.3027	4.04884	11.1293	-9.96844	1.78909	2.57573	-16.6637		-20.4572	-30.5727	-21.0405	-26.0615	-15.9877	-20.3953	-13.5895	-8.28284	-7.5008	-2.48273	-20.1939	-8.8329	-19.4918	-13.5562	-12.096	-14.5184		5.15935	1.3277	-0.0565712	-0.736249	2.89658	5.74026	2.75762	4.88979	1.35908	4.52445	-7.39258	4.34379	3.7894	0.745249	9.92615	3.19316
Measure	Moment (Nm)																Measure	Moment (Nm)																Measure	Moment (Nm)
Joint	Hip																Joint	Knee																Joint	Ankle
Condition	Jump height 1 / 120% body mass																Condition	Jump height 1 / 120% body mass																Condition	Jump height 1 / 120% body mass
P01	P02	P03	P04	P05	P06	P07	P08	P09	P10	P11	P12	P13	P14	P15	P16		P01	P02	P03	P04	P05	P06	P07	P08	P09	P10	P11	P12	P13	P14	P15	P16		P01	P02	P03	P04	P05	P06	P07	P08	P09	P10	P11	P12	P13	P14	P15	P16
-5.15079	-5.81837	-10.0987	-4.59001	-5.57217	-7.74865	-5.96177	-1.61116	-6.07227	-4.33672	-4.97068	-6.08985	-4.42053	-3.36065	-8.79366	0.985007		-12.1201	0.106139	18.7478	4.2575	0.206965	0.90083	0.666191	-2.61993	2.45353	5.24583	3.60245	8.18009	4.93717	18.382	8.02029	3.8753		-45.0322	-4.4461	-11.6376	-12.6514	-29.7903	-1.56644	-34.9993	-6.79048	-5.85954	-6.78664	-0.486806	-1.68102	-17.9348	-7.67898	-44.6743	-7.7717
-5.71025	-6.09803	-10.245	-4.91062	-5.59234	-7.23647	-5.67544	-1.39189	-6.53238	-4.88039	-5.62976	-5.36037	-4.4412	-2.97578	-9.13622	0.745955		-11.7478	0.687381	18.8026	4.64709	0.353428	3.72257	0.951011	-1.54701	2.94681	5.27716	3.85992	9.13524	5.42846	19.1437	8.82445	3.99917		-44.351	-4.26641	-11.1391	-12.5401	-29.7825	-0.498372	-34.7031	-6.49603	-5.46885	-6.56867	-0.637202	-1.07689	-17.5665	-7.40523	-42.8028	-7.51461
-6.52052	-6.58477	-10.7714	-5.45847	-6.11314	-6.6441	-6.03716	-2.95675	-6.73798	-5.10828	-6.27656	-5.38273	-4.66829	-2.23945	-7.71768	0.0889241		-11.4897	1.22413	18.9356	5.04881	0.279104	6.47426	1.05386	-0.77237	3.59313	5.33731	4.05727	9.80023	5.88439	19.9733	9.97831	3.98047		-43.4432	-4.12986	-10.5832	-12.4132	-29.8523	0.619745	-34.3042	-6.41025	-5.01427	-6.35318	-0.853473	-0.625964	-17.1068	-7.10533	-40.3301	-7.30145
-7.34522	-6.74563	-11.447	-6.27795	-6.42905	-5.39698	-6.64906	-4.27202	-6.3579	-5.22464	-6.64986	-5.83783	-4.45417	-1.7062	-7.41043	-0.788505		-11.2241	1.87824	19.2132	5.51174	0.363992	9.26452	1.15628	0.164655	4.41814	5.37364	4.24602	10.1952	6.57105	20.6858	11.0337	3.93258		-42.2561	-3.96458	-9.86938	-12.2671	-29.7707	1.79432	-33.7611	-6.3071	-4.54577	-6.11603	-1.08963	-0.264521	-16.3263	-6.79493	-37.2306	-7.06817
-7.93773	-6.81059	-11.1673	-6.9395	-6.28754	-3.63303	-6.77526	-5.17672	-5.9031	-5.65268	-6.89315	-6.09678	-4.22103	-1.56023	-7.67682	-1.77119		-10.7681	2.61213	19.8506	6.10134	0.612048	11.8839	1.38467	1.23717	5.28225	5.33266	4.42691	10.5474	7.29848	21.2069	12.248	3.87076		-40.823	-3.80147	-8.97592	-12.1337	-29.5841	2.91541	-32.9701	-6.09649	-4.05419	-5.8616	-1.34179	0.135786	-15.4128	-6.53021	-33.5251	-6.89401
-8.14509	-7.312	-9.6892	-7.23858	-5.91112	-1.39313	-6.78243	-6.27308	-6.04259	-6.20444	-7.33876	-6.12306	-4.34215	-1.57323	-7.04024	-2.79967		-10.0155	3.34544	20.8871	6.81185	0.814792	14.3764	1.56128	2.18194	6.05154	5.33972	4.50755	10.9576	8.10475	21.5921	13.8916	3.80552		-39.2054	-3.70195	-7.99491	-11.9323	-29.3392	4.03272	-31.9808	-5.93951	-3.55265	-5.50347	-1.66146	0.525179	-14.2757	-6.29579	-29.4038	-6.83058
-8.28076	-8.08943	-8.5491	-7.51339	-5.70054	1.00674	-6.57864	-6.53339	-6.42154	-6.56813	-8.12052	-6.09859	-4.4322	-1.52205	-5.83115	-3.27988		-9.17276	4.19232	21.8969	7.52308	0.893318	16.6868	1.77409	3.52238	6.78328	5.40655	4.44915	11.4019	9.03862	21.9054	15.8191	4.04844		-37.5942	-3.54332	-6.97491	-11.7705	-28.9706	5.06456	-30.7751	-5.75132	-3.03416	-5.08322	-2.02406	0.805177	-13.0627	-6.03935	-24.8694	-6.80257
-8.05449	-8.73461	-8.60109	-7.1186	-6.39327	2.72959	-6.34632	-5.05535	-6.5271	-6.92923	-8.82815	-5.83761	-4.59987	-1.35041	-5.31247	-2.97528		-8.24663	5.20398	22.4619	8.45188	0.698154	18.4291	2.06624	5.4893	7.46456	5.41126	4.37715	11.9658	9.91291	22.1993	17.5955	4.80705		-35.9766	-3.29237	-6.03351	-11.5855	-28.3747	5.99613	-29.4383	-5.68396	-2.5502	-4.65557	-2.39261	1.19217	-12.2324	-5.75973	-19.968	-6.76792
-7.15763	-9.45598	-8.61344	-6.36524	-7.73879	3.6967	-6.05191	-2.82227	-6.43781	-7.38323	-9.25524	-5.40465	-4.88062	-0.975066	-5.43458	-2.14077		-7.21986	6.17265	22.8191	9.61707	0.321295	19.236	2.59416	7.63047	7.93658	5.37651	4.4033	12.4163	10.9334	22.5974	19.2174	5.97423		-34.45	-3.10957	-5.14073	-11.3828	-27.3848	6.60526	-28.0204	-5.74239	-2.17934	-4.2137	-2.68097	1.61173	-11.6076	-5.45852	-15.0109	-6.79211
-5.8179	-10.2878	-8.16401	-5.82327	-8.90309	4.70725	-5.94062	-0.461742	-6.3246	-7.84593	-9.70086	-4.8073	-4.68123	-0.640464	-5.60508	-1.40723		-6.0214	7.18728	23.0968	10.9546	-0.000255866	19.3959	3.20897	9.89014	8.25769	5.36652	4.36776	12.6609	11.8431	22.9622	20.933	7.19997		-33.0398	-2.95008	-4.33049	-11.2165	-25.9945	6.92622	-26.5464	-5.67448	-1.79175	-3.744	-2.99746	1.85578	-11.2319	-5.1649	-10.4553	-6.82211
-4.54462	-10.8286	-8.02771	-5.40584	-9.56272	5.76185	-5.90441	1.75802	-6.34237	-8.19203	-10.07	-4.33608	-4.76656	-0.545821	-6.24392	-1.49081		-4.74981	8.40925	23.3153	12.4068	-0.073445	19.6609	3.79664	11.9944	8.3898	5.33568	4.28759	12.7274	12.8987	23.1728	22.3749	8.09196		-31.6113	-2.73876	-3.61288	-11.0712	-24.3917	7.2101	-24.9895	-5.68248	-1.45985	-3.27701	-3.38183	1.96376	-10.828	-4.85662	-6.51286	-6.85714
-3.78655	-10.3672	-8.46568	-5.0735	-9.58065	7.53041	-6.02237	2.868	-6.53205	-8.22385	-9.92986	-4.31097	-5.5475	-0.543144	-6.12331	-2.37739		-3.76188	9.85122	23.5616	13.7606	0.441926	20.6516	4.43745	13.4141	8.26508	5.35163	4.39409	12.5374	14.5814	23.345	24.059	8.49826		-30.26	-2.57498	-2.9157	-10.8954	-22.5449	7.50632	-23.3731	-5.76586	-1.1201	-2.75667	-3.69303	1.95137	-10.2392	-4.4851	-3.26625	-7.00507
-3.31628	-8.83484	-9.02449	-4.79645	-8.70214	10.322	-6.25518	3.14815	-6.97514	-8.17213	-9.28572	-3.92616	-4.36787	-0.388535	-5.23958	-3.08841		-2.91256	11.5901	23.7488	14.9333	1.65818	22.5573	5.24344	14.5423	7.83303	5.3837	4.75978	12.5381	17.2442	23.6005	26.1552	8.79353		-29.125	-2.45622	-2.24879	-10.6537	-20.6312	7.75028	-21.7684	-5.77992	-0.882181	-2.22475	-3.85917	1.99084	-9.61648	-4.06441	-0.519241	-7.19914
-2.97509	-7.47476	-9.33855	-4.49588	-6.32711	12.8948	-6.21345	2.78449	-7.13445	-8.26926	-8.54089	-2.86131	-3.17239	-0.106302	-4.64301	-3.43561		-2.15252	13.3577	23.7325	16.0289	3.50837	25.0485	6.28401	15.5016	7.41673	5.3544	5.13336	13.0124	20.1803	23.8873	28.314	9.06639		-28.1426	-2.32392	-1.67308	-10.3775	-18.781	8.03428	-20.2826	-5.80224	-0.777251	-1.72316	-4.10065	2.035	-9.18657	-3.63139	1.80463	-7.40402
-2.12891	-6.76634	-9.23462	-4.20462	-4.35814	13.9594	-5.35439	2.32184	-6.3854	-8.16142	-7.8297	-1.82976	-1.97709	0.0755572	-3.93119	-3.11308		-1.21321	14.7973	23.9093	17.3084	5.09777	27.2175	7.59634	16.8072	7.5679	5.48858	5.38438	13.769	23.5007	24.0332	30.4169	9.468		-27.348	-2.30705	-1.18856	-10.0876	-17.1184	8.19588	-19.0995	-5.98171	-0.626334	-1.20919	-4.3921	1.92775	-8.92436	-3.20451	3.69246	-7.63083
-0.440829	-5.25982	-8.82305	-4.47001	-4.09089	14.69	-3.70659	2.58921	-5.06571	-7.53228	-7.11639	-0.873136	-1.28945	-6.97185e-05	-3.8002	-2.02904		0.210351	16.2279	24.5277	18.9046	5.95151	29.2422	9.10726	19.0538	8.39243	5.93491	5.495	14.7726	26.7928	23.9599	31.8166	10.215		-26.6881	-2.39035	-0.783424	-9.85052	-15.6632	8.18438	-18.1244	-6.14163	-0.488732	-0.728679	-4.69857	1.65622	-8.89065	-2.78011	5.15501	-7.84095
1.29821	-3.06065	-8.84357	-4.84699	-3.76123	16.3043	-2.44516	3.13249	-3.76333	-6.45555	-6.23337	0.504094	-2.98075	-0.291101	-4.67288	-1.22306		1.80318	17.6075	25.0252	20.8771	6.79994	31.4219	10.5758	21.8013	9.75281	6.60287	5.53504	16.2044	28.8928	23.7673	32.0557	10.97		-26.0947	-2.51053	-0.426335	-9.60326	-14.1784	8.14806	-17.5344	-6.34261	-0.312801	-0.330085	-5.06825	1.54892	-9.02043	-2.39219	6.09849	-8.00675
1.83374	-1.47143	-8.80107	-4.24643	-3.00008	17.4661	-2.56866	2.87543	-2.79943	-5.08178	-5.05356	1.60609	-7.23282	-0.521786	-6.25512	-0.951195		2.74805	18.7252	25.5283	23.1475	7.86389	33.0428	11.9896	24.1842	11.4579	7.40662	5.69329	17.5534	29.8701	23.7087	30.9869	11.7908		-25.6612	-2.66314	-0.0955234	-9.37566	-12.7159	7.81679	-17.1101	-6.63007	-0.185862	-0.00876874	-5.34578	1.47349	-9.15492	-2.0055	6.60717	-8.13612
1.63142	-0.934471	-7.94473	-2.46591	-1.98041	17.8334	-4.03615	1.2817	-2.07637	-3.9076	-4.02614	2.11213	-12.1354	-0.631112	-8.72437	-0.700177		3.38841	19.6679	26.3913	25.8367	9.31726	33.9204	13.5544	25.5861	13.3668	8.20715	6.03	18.5002	30.2278	23.7198	28.9828	13.1003		-25.4624	-2.82895	0.117172	-9.23604	-11.3673	7.22898	-16.7902	-6.87156	0.0285046	0.258472	-5.56106	1.14315	-9.26722	-1.61453	6.47767	-8.24819
1.24865	-0.543419	-6.79148	-0.748492	-0.979712	17.4383	-5.7676	-1.19622	-2.15465	-3.10444	-3.64291	2.49639	-15.7727	-0.509898	-10.3774	-0.623971		4.15569	20.7873	27.3375	28.894	11.4081	34.1569	15.2485	26.0704	14.9848	9.06677	6.5915	19.381	31.1219	23.7027	27.5299	14.6953		-25.4706	-2.99788	0.324468	-9.18971	-10.171	6.46136	-16.6963	-6.98822	0.171559	0.427146	-5.87654	1.04678	-9.49324	-1.16516	6.21546	-8.28514
0.946612	0.0427705	-6.14139	0.181401	-0.3413	15.2976	-7.43098	-3.86139	-2.71101	-2.50453	-3.8622	2.5399	-18.6057	-0.204957	-11.2432	-1.00463		5.17049	22.0758	28.1658	32.0895	13.9832	33.3404	16.7237	26.1245	16.5684	10.0101	7.60531	20.0789	32.8062	23.6329	27.3448	16.305		-25.608	-3.28435	0.473657	-9.27569	-9.02972	5.31378	-16.7038	-6.97663	0.295729	0.513909	-6.22692	0.932825	-9.72286	-0.721185	6.17336	-8.26839
0.701712	0.858331	-5.66829	0.688149	-0.659402	11.8944	-8.73231	-7.14058	-3.86028	-2.19182	-4.41965	2.57335	-20.5677	0.176129	-11.129	-1.69835		6.52938	23.4938	28.9409	35.4392	16.3772	32.0408	18.4025	25.9377	17.9487	10.7799	9.20356	20.6473	35.2449	23.4715	28.3414	17.8043		-25.9489	-3.56357	0.542888	-9.52444	-8.09883	4.00805	-16.7382	-7.03602	0.409037	0.563767	-6.6707	0.687048	-10.1495	-0.377376	6.12803	-8.27417
0.3618	1.63286	-5.08698	0.991206	-1.3453	8.13608	-9.63483	-10.4621	-5.30277	-2.3524	-4.93805	2.66479	-22.3233	0.661815	-11.7538	-2.29561		8.2403	24.874	29.7235	39.0289	18.6357	31.2048	20.3937	25.8992	19.3262	11.1622	11.4642	21.0948	37.724	23.2076	28.9527	19.0031		-26.4942	-3.76941	0.74966	-9.82751	-7.20162	2.70875	-16.8846	-7.17844	0.43175	0.529933	-7.14278	0.501642	-10.834	-0.0610358	6.28067	-8.25708
-0.479316	1.62979	-4.38224	1.12281	-2.84502	4.84076	-11.1228	-12.3766	-6.53002	-3.40662	-5.4044	2.17653	-24.3271	1.11299	-14.0431	-3.11308		9.78076	26.0014	30.9716	42.7123	20.3157	31.4271	22.1671	26.1208	20.843	11.0524	14.3027	21.278	40.0236	22.8102	28.1372	19.6889		-27.2031	-3.97185	0.904356	-10.1665	-6.30436	1.45965	-17.1867	-7.38073	0.315391	0.288441	-7.63431	0.312558	-11.7622	0.218072	5.9552	-8.25604
-1.89399	0.539915	-3.38282	1.10183	-5.27761	1.19378	-12.8768	-12.856	-7.85111	-4.98966	-5.85397	0.865119	-26.9479	1.49085	-17.8122	-4.53829		10.9166	26.6407	32.8966	46.0571	21.3212	32.7433	23.8846	26.7062	22.15	10.6944	17.5477	21.4031	41.9801	22.3527	26.436	19.9768		-27.894	-4.16217	0.971963	-10.567	-5.46805	0.128821	-17.4425	-7.49446	0.321769	-0.017147	-8.11271	0.0495202	-12.5699	0.380162	5.73521	-8.31628
-3.62449	-1.03894	-2.48733	0.452596	-7.76445	-1.75182	-15.1488	-13.3502	-9.42175	-6.4625	-6.63471	-0.747045	-30.438	1.89487	-23.3817	-6.49431		11.9151	26.6457	35.1028	48.6195	22.2296	35.5349	25.1818	27.4089	23.0438	10.5606	20.7746	22.1988	43.3093	21.8194	24.3489	19.9942		-28.5344	-4.29412	1.10844	-10.9175	-4.92559	-1.31829	-17.8305	-7.62322	0.128563	-0.335401	-8.62759	-0.328769	-13.3756	0.50211	5.22163	-8.41551
-5.73173	-2.54887	-2.21462	-0.900144	-10.0446	-3.90397	-17.0708	-13.6396	-10.6192	-7.81869	-8.29443	-2.30212	-33.7696	2.23804	-26.8115	-8.66766		12.7135	26.1919	37.2337	50.3035	23.004	38.4503	26.2199	29.0508	23.9544	10.7731	23.3893	24.6135	44.4709	21.0474	24.0559	19.9717		-29.1148	-4.46211	1.13315	-11.2201	-4.72772	-2.93903	-18.3659	-7.93252	0.00434153	-0.705565	-9.32476	-0.403744	-14.1821	0.63774	5.09056	-8.51639
-8.70716	-3.64774	-2.10874	-2.39699	-12.9381	-6.11301	-18.0192	-13.9228	-12.552	-9.38305	-10.8722	-4.26153	-36.3111	2.33866	-28.9412	-10.6174		13.0717	25.5527	39.249	51.3826	23.4181	40.7913	27.3745	31.0175	24.9771	11.4633	24.9567	28.1539	45.792	20.0372	24.7488	20.2089		-29.6653	-4.63316	1.08285	-11.5204	-4.48225	-4.78546	-18.9023	-8.38131	-0.317141	-1.06158	-10.1304	-1.07169	-14.8232	0.712651	4.18343	-8.60496
-12.945	-4.2888	-2.16732	-3.53239	-16.3902	-9.47259	-18.7766	-14.643	-14.5079	-11.7413	-13.8682	-5.52988	-38.2604	2.23739	-26.4485	-12.4678		12.9191	24.7991	41.0918	52.2415	24.5106	42.1282	28.7215	32.2028	26.6017	12.4907	25.5797	32.3297	47.0865	18.955	26.7546	20.8205		-30.2644	-4.79085	1.03958	-11.8109	-4.33024	-6.91623	-19.5457	-8.754	-0.777753	-1.47324	-10.8822	-1.73891	-15.3995	0.718758	3.3449	-8.70661
-18.4048	-5.23449	-2.47495	-4.00767	-19.6383	-12.0762	-19.3615	-15.6586	-15.5588	-14.5259	-16.8306	-6.03238	-39.944	2.02532	-26.0843	-14.7883		12.1281	23.9408	42.9177	53.3635	26.5639	43.826	30.544	33.3932	29.0607	13.9569	25.7811	37.2955	48.6177	17.9186	27.541	21.9326		-30.8442	-5.13136	0.954877	-12.0818	-4.42228	-9.05403	-20.1973	-9.12503	-1.16512	-1.95391	-11.6225	-1.85794	-15.8052	0.649398	2.63192	-8.85722
-23.9476	-6.17763	-2.88646	-3.67619	-22.2478	-13.7477	-20.378	-17.4087	-16.4226	-17.6099	-19.3691	-7.22265	-41.5975	1.65983	-31.584	-17.5717		10.992	23.6832	44.9656	55.1998	29.0593	46.4545	32.5153	34.3455	32.208	16.0969	26.4561	42.1451	49.991	17.0421	26.1172	23.869		-31.1732	-5.65587	0.814906	-12.4793	-4.32203	-11.3785	-20.886	-9.41254	-1.69228	-2.52513	-12.3648	-2.84674	-16.1645	0.580579	1.20195	-9.01702
-28.287	-6.64933	-3.63147	-2.60801	-24.8306	-14.6816	-22.2453	-20.8884	-17.1839	-21.7352	-21.2589	-7.99337	-43.5095	1.15809	-35.1644	-20.3123		10.2908	24.166	47.106	57.8516	31.5481	49.6615	34.2904	35.1173	35.7862	18.7037	28.257	46.9059	50.9584	16.5721	26.7232	26.8193		-31.2881	-6.27553	0.614224	-12.9947	-4.43208	-13.8109	-21.7088	-9.86581	-2.31349	-3.30677	-13.2309	-3.6045	-16.6649	0.510066	0.301075	-9.14745
-32.0194	-7.34974	-4.66971	-1.87095	-26.7515	-15.5093	-25.3437	-25.4803	-18.5177	-26.1246	-22.2452	-8.96587	-45.4325	0.553068	-38.8123	-22.8593		9.86983	24.6692	48.8846	60.9454	33.9551	53.1232	35.5636	36.4766	39.5603	21.9223	31.2427	51.296	51.7635	16.5312	28.115	30.3578		-31.3897	-7.07081	0.4031	-13.5386	-4.43403	-16.2677	-22.681	-10.329	-2.81014	-4.20466	-14.1981	-4.35015	-17.1137	0.353951	-0.961979	-9.45608
-36.6587	-8.59827	-5.83834	-2.10991	-28.832	-16.9552	-28.8551	-31.0512	-21.3097	-29.7118	-22.2169	-10.6194	-48.3157	-0.0267662	-39.2582	-24.9988		8.99131	25.2504	50.2503	64.0124	36.2011	56.7597	36.6395	38.4486	43.2634	25.9264	34.9868	54.6793	52.1572	16.7801	31.322	34.1367		-31.6248	-8.07291	0.173334	-14.1302	-4.09465	-18.8812	-23.6709	-10.8791	-3.70656	-5.12169	-15.1889	-5.55484	-17.6736	0.175549	-1.82684	-9.76213
-41.0904	-9.71561	-6.89942	-2.5501	-31.9554	-18.9892	-31.8455	-37.0631	-23.7345	-33.1514	-21.8831	-12.6191	-50.7157	-0.506584	-40.0632	-26.9972		8.58826	26.6091	51.6699	67.0263	38.4759	60.4792	37.9643	41.0229	46.9976	30.053	38.7934	56.7432	52.475	17.1668	34.0709	37.6245		-32.0501	-9.32686	-0.208538	-14.8002	-4.4734	-21.7701	-24.7067	-11.4013	-4.41162	-6.20299	-16.2081	-6.83965	-18.0823	-0.0164185	-2.82436	-10.1105
-43.9585	-10.8316	-7.6379	-3.21771	-34.4844	-21.1058	-34.2365	-43.4529	-26.1169	-36.7736	-21.9839	-14.8017	-52.4972	-1.03014	-42.4328	-29.0434		9.38533	28.3039	53.4064	69.6337	41.2636	64.4802	39.7843	43.664	50.528	33.8959	42.3885	58.2017	52.6046	17.4109	35.9696	40.2701		-32.4783	-10.7019	-0.578906	-15.6526	-4.65455	-24.6514	-25.8642	-12.0058	-5.10594	-7.42404	-17.1137	-7.9344	-18.3076	-0.306017	-4.00642	-10.5066
-46.5153	-12.4598	-8.70827	-4.2959	-37.7406	-23.48	-36.092	-50.2583	-28.6927	-41.0253	-23.2052	-17.3574	-53.2193	-1.82865	-44.0161	-31.1932		10.1794	29.811	55.5623	71.6476	44.155	68.9461	42.0287	46.1492	53.6014	37.6264	45.4931	59.7833	53.2861	17.2762	38.5814	41.9491		-32.8617	-12.0783	-0.931187	-16.5161	-4.61404	-27.6955	-27.0038	-12.7633	-5.90418	-8.74165	-18.1279	-9.08308	-18.4679	-0.648244	-4.98686	-10.8253
-49.6731	-14.4872	-10.2713	-5.83714	-42.8822	-26.0304	-37.891	-55.6081	-31.3383	-46.3256	-25.3719	-20.9641	-53.4519	-3.14263	-46.6377	-33.1253		10.4574	31.3639	58.1085	73.1984	46.518	73.2852	44.4109	48.5266	55.9351	41.4407	48.0597	61.1864	53.7766	16.8007	41.0529	42.813		-33.2848	-13.7857	-1.49656	-17.6112	-5.01209	-30.9008	-28.1517	-13.5664	-6.728	-10.213	-19.3212	-10.7175	-18.5428	-1.11689	-6.30021	-11.1573
-53.1076	-16.2212	-11.2175	-7.29337	-47.9951	-28.6457	-39.7792	-59.1221	-34.3095	-51.3057	-27.741	-23.9412	-53.5095	-4.76876	-48.5103	-34.4035		10.8638	32.8306	60.8441	74.673	48.6266	76.9674	46.6986	50.784	57.9965	45.8429	50.3226	62.9797	54.2714	16.2661	43.8625	43.1751		-33.6878	-15.651	-2.05513	-18.8707	-5.17677	-34.0277	-29.325	-14.3375	-7.71457	-11.812	-20.4456	-11.9321	-18.4706	-1.70856	-7.3916	-11.449
-57.2964	-18.0186	-11.7754	-8.43663	-53.1264	-31.5885	-42.143	-61.8408	-36.7711	-55.7995	-30.0982	-26.5122	-53.6774	-6.26965	-50.1801	-35.4608		11.279	33.6695	63.3923	76.1736	50.6291	80.4245	48.9765	52.7588	60.5855	51.0146	52.1736	65.3735	54.8751	16.0791	45.6252	43.6184		-34.1625	-17.3719	-2.55911	-20.2743	-5.40755	-37.2915	-30.5726	-15.3063	-8.68506	-13.5508	-21.6623	-13.3441	-18.3654	-2.26029	-8.61989	-11.7218
-62.5583	-20.7049	-12.7134	-9.32357	-57.6349	-34.6318	-45.1997	-63.7226	-38.6618	-60.716	-31.8429	-29.6331	-54.0526	-7.8383	-50.9409	-36.7338		11.4863	33.6291	65.7814	77.6689	53.1101	84.1722	51.0909	54.5519	63.482	56.5375	53.7004	67.9161	55.3085	16.4009	46.719	44.3312		-34.7477	-19.3127	-3.07708	-21.9191	-5.78904	-40.5774	-31.8343	-16.304	-9.71681	-15.4993	-22.7649	-15.3252	-18.1234	-2.9786	-9.62955	-12.0764
-68.0526	-24.0501	-14.5863	-9.76597	-60.8866	-37.7767	-48.3726	-64.7904	-40.095	-65.464	-32.9045	-32.106	-54.4593	-9.27545	-52.3907	-37.9925		11.908	32.7572	67.879	79.547	55.7132	88.3397	52.9949	56.6613	67.0351	62.0433	55.1417	71.0604	55.1172	17.2547	46.9793	45.578		-35.3461	-21.4631	-3.6981	-23.7504	-6.37717	-43.8075	-33.1391	-17.454	-10.609	-17.6038	-23.6297	-16.7586	-17.8848	-3.8859	-10.6578	-12.5092
-73.7243	-27.593	-17.6527	-10.1196	-63.4498	-41.2056	-51.303	-64.4817	-42.3013	-69.4552	-33.9662	-34.4595	-54.3352	-10.1847	-53.2893	-39.2827		12.2421	31.4411	69.6477	81.7624	58.0586	92.4808	54.9943	59.3334	70.7599	67.6211	56.3218	74.8369	54.7568	18.4519	47.7961	48.0571		-35.8855	-23.5277	-4.42162	-25.815	-6.83387	-47.0824	-34.4612	-18.5662	-11.8638	-19.7723	-24.6249	-18.4839	-17.5566	-4.73607	-11.4398	-13.0126
-79.9677	-31.3346	-21.4509	-10.5355	-67.3124	-44.9112	-53.7787	-63.795	-44.2559	-73.3453	-34.9158	-36.8916	-54.4351	-11.0518	-53.9496	-41.3029		12.1562	29.9568	71.3588	84.016	60.011	96.5545	57.0685	62.5875	74.4159	73.1028	57.4947	78.6716	54.0081	19.5432	49.3341	51.0557		-36.3231	-25.8078	-5.14955	-27.8832	-7.2946	-50.3869	-35.6907	-19.7218	-12.9078	-22.0891	-25.6439	-20.6153	-17.2304	-5.65685	-12.1373	-13.5962
-86.6219	-34.9054	-25.7028	-11.5078	-73.067	-48.6798	-56.0734	-63.9657	-46.3533	-77.5149	-35.7804	-38.5449	-54.0544	-12.1386	-55.8724	-43.7246		11.8949	28.3106	73.1225	86.1668	61.1287	100.623	58.8238	65.7829	77.6422	78.1056	59.3781	82.4523	52.7152	20.2888	51.0618	53.6819		-36.8457	-28.4105	-5.98627	-30.0881	-8.4406	-53.6061	-36.9424	-20.9493	-14.0169	-24.5338	-26.682	-22.4357	-17.0207	-6.726	-12.9852	-14.2122
-92.3967	-38.1134	-30.2251	-12.6815	-77.1675	-52.6492	-58.2753	-65.1857	-48.413	-81.9389	-37.2858	-39.9273	-52.6159	-13.2283	-58.615	-45.777		12.2361	26.8323	74.8901	88.6011	62.3452	104.26	60.2599	68.1442	80.0465	82.8127	61.886	86.0978	51.1813	20.968	53.2813	56.4443		-37.3819	-31.2845	-6.98134	-32.4659	-9.12678	-56.7941	-38.1295	-22.0684	-15.1017	-27.0171	-27.9654	-24.2678	-16.707	-7.78986	-13.7099	-14.8048
-96.8773	-40.9697	-34.3831	-13.7309	-79.5848	-56.6932	-60.482	-67.7214	-50.4301	-86.4009	-39.2983	-41.5841	-51.4297	-14.9081	-62.8942	-48.0766		13.3103	25.9424	77.2061	91.3908	63.595	107.636	61.5898	69.8596	81.7384	87.399	64.411	89.2573	49.108	21.9656	55.0152	59.1756		-37.8085	-34.3141	-8.03023	-34.8725	-9.63213	-59.8934	-39.2303	-23.4146	-16.0408	-29.4664	-29.2926	-26.3171	-16.4934	-9.14199	-14.4693	-15.4208
-100.732	-43.5141	-38.3878	-15.0748	-82.4226	-61.0201	-63.1802	-70.6745	-52.8717	-90.4775	-41.5552	-43.1867	-49.5116	-17.3394	-66.3926	-50.3913		14.8655	25.7574	80.2419	93.8695	63.8871	110.974	63.0372	71.5197	83.5037	91.9791	66.6184	91.6562	47.1251	23.3913	56.5217	61.2618		-38.274	-37.4563	-9.30624	-37.2986	-10.6154	-62.8897	-40.4325	-24.7808	-17.1803	-31.7381	-30.5762	-28.371	-16.036	-10.7964	-15.1577	-16.0684
-104.398	-46.1364	-42.3848	-16.95	-84.9622	-65.8969	-66.091	-73.7865	-55.0045	-94.5954	-44.2567	-44.2556	-47.8773	-20.2415	-69.5145	-51.6593		16.7515	26.148	83.2743	95.9057	64.1729	114.758	64.8449	73.5417	85.5103	96.2513	68.3353	93.035	45.134	25.0468	57.1768	63.4549		-38.8545	-41.0603	-10.77	-39.8157	-11.2536	-65.9126	-41.7255	-26.0661	-18.3613	-33.9655	-32.0367	-30.1943	-15.644	-12.606	-15.9574	-16.5854
-108.457	-48.9278	-45.9961	-18.9964	-87.6493	-71.0225	-68.9087	-76.7356	-56.7411	-98.5377	-47.3484	-45.2334	-46.653	-23.6071	-72.663	-52.6545		18.4393	26.6307	85.8342	97.8105	64.9271	118.657	66.9442	75.5633	87.336	99.998	69.4157	92.9007	43.0355	26.9071	57.3647	65.9166		-39.4023	-44.9434	-12.259	-42.5114	-11.833	-68.7573	-43.0596	-27.6415	-19.5781	-36.1438	-33.7573	-31.942	-15.3257	-14.7988	-16.8969	-17.0824
-113.787	-51.5408	-49.605	-20.6123	-91.5136	-76.4914	-71.4978	-78.7339	-58.2927	-101.796	-49.9396	-46.5728	-45.0631	-26.8593	-75.5806	-53.6691		19.5086	26.7176	87.936	99.6438	65.1948	122.025	69.0527	77.9655	88.8233	103.549	70.5783	91.3488	41.1305	29.0875	58.5033	68.0793		-39.9812	-48.7956	-13.8527	-45.1781	-12.5964	-71.452	-44.34	-29.2988	-20.7935	-38.178	-35.5275	-33.6703	-15.0047	-17.3421	-17.903	-17.5801
-120.99	-54.4177	-53.3866	-21.901	-96.5376	-82.6068	-73.7991	-80.3027	-60.0656	-104.912	-51.5339	-48.178	-44.1526	-29.3539	-78.4282	-54.1471		19.7799	26.4706	89.8144	101.503	64.9208	124.679	70.9795	80.868	89.8583	106.808	72.2044	89.6085	39.4189	31.5882	60.0687	70.4449		-40.7894	-52.7269	-15.5172	-47.823	-13.4409	-74.1911	-45.4883	-31.0125	-22.0713	-40.1122	-37.2518	-35.3541	-14.8431	-19.9208	-19.0505	-17.9119
-128.813	-57.8678	-56.8191	-23.1231	-102.315	-88.5837	-75.8883	-82.3593	-61.9221	-108.632	-52.5714	-50.4159	-43.8629	-31.5734	-79.8847	-55.4423		19.6853	26.3956	92.2577	103.43	64.8198	127.148	72.9752	83.472	91.061	109.709	73.7414	88.7386	37.8886	34.5091	61.9291	73.0869		-41.5946	-56.6903	-17.1142	-50.6606	-14.2828	-76.9117	-46.6935	-32.9725	-23.3742	-42.0566	-39.0375	-37.5093	-14.7843	-22.6382	-20.0865	-18.3145
-136.085	-61.0596	-59.981	-23.8705	-108.908	-94.0883	-77.8332	-83.3676	-64.0266	-112.465	-53.447	-52.9071	-43.473	-34.4072	-82.1734	-58.0544		19.3915	27.169	96.2788	105.583	64.6193	129.675	74.9908	85.8295	92.429	112.707	74.9227	88.6764	36.4958	37.6788	62.9978	75.6733		-42.2595	-60.3718	-18.7656	-53.5252	-15.242	-79.6638	-47.8346	-34.8392	-24.7778	-43.9503	-40.8494	-39.9303	-14.9856	-25.7372	-21.34	-18.7806
-142.475	-63.8593	-63.5994	-24.53	-115.235	-99.2001	-80.2382	-83.6669	-66.0453	-116.417	-54.1726	-54.9701	-43.6613	-38.114	-85.2176	-60.5414		18.9525	28.8896	101.281	107.824	64.5566	132.379	76.6094	87.5723	93.6284	115.507	76.076	89.5781	35.4619	40.7119	64.3835	78.9227		-43.019	-63.7712	-20.5681	-56.3642	-16.2827	-82.4364	-48.9206	-36.5237	-26.2356	-45.8467	-42.5457	-42.3322	-15.2889	-29.07	-22.693	-19.0933
-147.637	-67.0073	-67.6338	-25.6409	-119.967	-104.379	-83.1019	-84.8692	-67.34	-120.041	-55.2058	-57.0586	-44.2546	-42.7957	-88.7851	-62.7977		18.6469	31.0973	106.376	109.963	64.9363	134.979	77.7816	88.7564	95.1819	117.695	77.0924	91.4602	34.4948	43.6179	65.9751	82.5596		-43.9733	-66.8018	-22.4052	-59.4065	-17.1191	-85.3009	-50.0561	-38.5008	-27.6584	-47.7188	-44.3044	-45.0405	-15.6471	-32.622	-24.2404	-19.4679
-151.451	-70.2308	-71.6097	-26.4646	-124.629	-109.441	-85.854	-86.6245	-68.4829	-122.349	-56.4991	-59.1683	-45.2011	-48.0697	-90.7586	-65.3095		18.6289	33.5941	111.818	112.395	64.4736	137.237	78.8126	90.3124	96.8521	119.684	77.7736	93.735	33.4578	46.8104	68.3538	85.6834		-44.9601	-69.4643	-24.42	-62.4546	-18.4893	-88.2224	-51.1977	-40.4033	-29.2013	-49.4657	-46.1214	-47.8491	-16.0823	-36.3639	-25.7989	-20.1468
-154.553	-72.9046	-75.5729	-27.263	-128.996	-114.288	-88.7343	-89.2478	-69.6766	-123.404	-57.4791	-60.9873	-46.5665	-53.1908	-92.4469	-67.0471		18.866	36.3365	117.982	115.017	63.5434	139.075	79.909	93.0246	98.1106	121.948	78.5055	96.0165	32.5746	50.4722	70.7902	88.9134		-46.032	-71.8261	-26.8639	-65.4157	-20.1292	-91.2444	-52.5168	-42.5609	-30.8513	-51.0601	-47.807	-50.6328	-16.4457	-40.0841	-27.4271	-20.9159
-157.802	-75.8463	-79.452	-28.2008	-132.785	-119.047	-91.5336	-93.0484	-70.0428	-124.393	-58.4584	-62.2627	-47.3736	-58.0185	-94.5323	-67.9281		19.2647	39.3028	124.646	117.8	63.1868	140.474	81.1569	96.374	99.3847	124.015	79.4733	98.3123	32.0156	54.464	73.1501	92.6722		-47.305	-73.8427	-29.6496	-68.4197	-21.7541	-94.3722	-53.8982	-45.0984	-32.4116	-52.667	-49.5746	-53.3471	-16.7892	-43.778	-29.1499	-21.582
-161.457	-80.0991	-82.745	-28.5828	-137.468	-123.689	-93.9678	-97.4714	-70.3188	-125.335	-59.5189	-63.2006	-48.4273	-62.618	-96.4639	-69.263		19.8001	42.1323	131.376	120.964	62.6253	140.953	82.4902	100.407	100.651	125.511	80.5032	100.228	31.4679	58.5393	75.9709	96.1104		-48.8181	-75.7054	-32.4389	-71.456	-23.8892	-97.7694	-55.4344	-47.7611	-34.0185	-54.2295	-51.3289	-56.0415	-17.3066	-47.443	-30.9051	-22.2822
-165.279	-84.0282	-86.0359	-28.9183	-142.304	-126.665	-96.3932	-103.196	-71.0545	-126.116	-60.4444	-63.9106	-49.5306	-67.0055	-99.7525	-71.2471		20.5328	44.6991	137.742	124.195	61.44	141.548	83.4844	103.823	102.268	126.872	81.5678	101.471	31.2139	62.6509	78.1981	99.1304		-50.5244	-77.3839	-35.1342	-74.548	-26.1699	-101.207	-57.1583	-50.3498	-35.6296	-55.8824	-52.8876	-58.644	-17.8663	-50.9857	-33.1228	-23.0586
-169.053	-84.6588	-90.7845	-29.7768	-146.851	-128.324	-98.5377	-110.693	-71.9053	-126.677	-61.2756	-64.2605	-51.2796	-71.4809	-101.781	-73.5969		21.3212	48.834	143.501	127.048	60.1775	142.52	84.2736	105.73	104.513	128.195	82.8055	102.272	30.9849	67.0511	80.8991	102.342		-52.4377	-78.7483	-38.0128	-77.6476	-28.436	-104.524	-59.1013	-52.9153	-37.2431	-57.6473	-54.4199	-61.1078	-18.8639	-54.4897	-35.4057	-23.8855
-172.313	-84.9285	-96.4514	-30.8594	-152.728	-130.139	-100.57	-118.671	-72.7775	-126.547	-62.0933	-64.7795	-52.595	-76.005	-103.705	-76.7101		22.1741	53.5471	148.599	129.768	58.906	143.052	84.8597	107.978	106.581	129.357	84.2165	102.574	30.9727	71.9645	83.0214	105.444		-54.5863	-80.1771	-40.9513	-80.7242	-31.4331	-107.998	-61.3761	-55.3763	-38.8148	-59.4943	-56.0127	-63.6019	-20.0326	-57.9374	-38.2413	-24.8608
-174.103	-86.3391	-102.179	-31.7306	-158.929	-131.471	-102.411	-128.961	-73.5841	-125.422	-62.9045	-65.8352	-53.9888	-80.311	-104.968	-80.3339		23.5033	58.0527	153.045	132.856	57.9541	143.465	85.3895	110.924	108.024	130.47	85.7071	102.34	31.2347	77.4676	84.6391	107.931		-56.8599	-81.8042	-44.123	-83.7993	-35.3368	-111.449	-63.8935	-58.1415	-40.4058	-61.331	-57.5456	-66.038	-21.4108	-61.23	-41.5102	-25.9883
-174.413	-88.0275	-107.437	-32.0147	-162.997	-131.978	-104.062	-141.31	-74.0271	-124.349	-63.9048	-67.2965	-55.2584	-84.6184	-106.808	-83.8847		25.162	62.9801	157.371	136.444	57.9626	143.955	86.1583	112.751	109.061	130.947	86.998	102.109	32.0907	83.4304	85.8672	109.893		-59.2256	-83.7897	-47.7904	-86.7469	-39.7615	-114.604	-66.4949	-61.3074	-42.2743	-63.1515	-59.0191	-68.5179	-22.6505	-64.515	-45.257	-27.4321
-174.302	-89.2078	-112.052	-32.1803	-165.263	-132.779	-106.047	-150.749	-73.684	-123.461	-65.0505	-68.9665	-57.5285	-89.1403	-108.788	-87.1293		26.5457	69.0075	161.514	140.107	58.4827	143.813	87.2204	114.932	110.383	130.624	87.9473	102.626	33.0961	89.4447	87.9381	111.478		-61.7538	-86.1313	-51.7354	-89.5401	-44.8938	-117.656	-69.3504	-64.1818	-44.1773	-65.0591	-60.6248	-71.3471	-24.1133	-67.791	-49.7067	-29.3098
-174.273	-89.2008	-116.962	-32.7645	-167.237	-133.852	-108.273	-157.233	-73.3628	-121.948	-65.8316	-70.6191	-60.3463	-93.8372	-109.422	-89.6252		27.6904	76.341	164.957	143.7	58.8104	143.109	88.7581	117.744	112.345	129.974	88.8038	104.055	34.0395	95.246	91.2011	113.005		-64.4896	-88.8665	-55.8512	-92.3137	-50.7989	-120.567	-72.4558	-66.9883	-46.1419	-66.8867	-62.2009	-74.6331	-25.8185	-70.9549	-54.4209	-31.3157
-174.359	-89.4005	-122.463	-33.3971	-168.633	-134.88	-110.377	-161.806	-73.6187	-120.544	-66.2111	-71.6107	-63.5011	-98.7749	-110.843	-91.3342		29.0358	84.1784	167.69	147.424	59.7766	142.368	90.7167	118.972	114.318	128.984	89.5467	106.549	34.9435	100.783	95.189	114.471		-67.518	-92.4632	-60.167	-95.0691	-56.9941	-123.343	-75.6955	-69.85	-48.334	-68.8334	-63.522	-78.0266	-27.5969	-74.1279	-59.5675	-33.3935
-174.811	-88.4121	-127.651	-34.0428	-169.301	-135.649	-112.271	-162.075	-73.6722	-118.992	-66.4223	-71.9405	-66.6225	-103.632	-113.111	-92.8675		30.5657	92.9884	169.876	151.15	61.7824	141.773	93.0266	119.48	116.106	127.934	90.2123	110.449	35.9007	106.125	99.8067	115.127		-70.933	-96.4497	-64.49	-97.8292	-63.4236	-126.045	-79.035	-72.5262	-50.6879	-70.7107	-64.6818	-81.4762	-29.4252	-77.2678	-64.8978	-35.8664
-175.593	-87.9976	-132.175	-34.8099	-169.272	-136.608	-114.037	-159.372	-73.6768	-117.851	-66.6037	-72.243	-69.6736	-108.192	-115.143	-93.7484		32.3568	101.375	171.217	154.631	65.0114	141.218	95.63	120.373	117.934	126.864	90.8429	115.399	37.5042	111.07	104.216	115.219		-74.6879	-101.236	-68.8962	-100.57	-69.8308	-128.668	-82.5113	-75.3253	-53.2878	-72.4586	-65.782	-85.2703	-31.2958	-80.3918	-70.2076	-38.6761
-176.05	-88.8855	-135.902	-35.8146	-169.262	-138.499	-115.592	-155.968	-74.3778	-117.483	-66.7148	-72.8586	-73.5237	-112.03	-117.17	-93.8344		35.0428	108.734	171.714	157.492	69.2726	140.03	98.8771	121.193	120.118	125.815	91.3858	120.858	39.4352	115.287	107.524	115.251		-78.6933	-106.922	-73.5654	-103.273	-76.3399	-131.435	-86.0988	-78.5559	-56.4375	-74.0652	-66.7059	-89.1467	-33.2505	-83.5905	-75.5298	-41.658
-176.397	-90.0775	-138.004	-36.9463	-169.271	-140.125	-117.325	-151.306	-74.5953	-117.422	-67.0046	-73.7591	-77.8187	-114.332	-118.611	-93.9249		38.5141	115.469	172.038	159.577	74.0894	138.574	102.508	121.892	122.859	124.908	92.1501	126.867	41.7388	118.597	111.213	114.95		-82.9831	-113.01	-78.4848	-105.898	-82.9874	-134.284	-89.8517	-82.0997	-60.0116	-75.5407	-67.6533	-92.991	-35.504	-86.7816	-80.5275	-44.917
-177.528	-91.0432	-138.122	-38.159	-167.882	-140.627	-119.683	-146.643	-74.4941	-117.11	-67.326	-75.4609	-82.5078	-114.658	-120.141	-94.0623		42.1591	121.707	172.328	160.814	80.1411	137.35	106.296	122.439	125.442	124.619	93.6467	132.781	44.76	121.12	115.279	114.142		-87.7049	-119.34	-83.3334	-108.525	-89.5712	-137.194	-93.8107	-86.2222	-63.6801	-76.9027	-68.8023	-96.9467	-38.0032	-89.8773	-85.3367	-48.4501
-179.178	-92.4997	-137.945	-39.5738	-164.505	-140.535	-122.379	-143.235	-74.7373	-116.739	-67.3401	-78.1385	-87.6321	-113.318	-124.106	-94.0989		46.2866	126.852	171.551	161.113	87.8663	136.027	110.284	121.823	127.809	124.667	95.7331	138.08	48.4294	122.92	118.221	112.782		-92.9984	-125.868	-88.1163	-111.154	-95.7984	-140.436	-97.7429	-90.9267	-67.4319	-78.2742	-69.987	-100.833	-40.4989	-92.8851	-89.8777	-52.248
-179.694	-94.5356	-138.285	-41.1525	-160.183	-140.043	-126.031	-140.396	-75.5929	-116.333	-67.3478	-81.5538	-93.8259	-110.814	-129.19	-94.1512		51.7016	130.717	169.24	160.788	96.3137	134.413	114.023	120.892	130.036	124.882	98.2929	142.932	52.6285	123.833	121.573	110.986		-98.5674	-132.247	-92.9424	-113.738	-101.721	-144.023	-101.94	-95.9439	-71.1445	-79.621	-71.1953	-104.453	-42.8685	-95.7077	-94.1954	-56.2586
-178.909	-95.5856	-137.239	-42.6802	-155.249	-139.219	-130.084	-138.243	-77.5748	-116.273	-68.2994	-86.1232	-100.569	-107.574	-133.549	-93.5322		57.7257	134.142	166.492	160.022	105.405	132.595	117.436	119.657	131.491	125.07	101.199	146.842	57.1258	123.792	125.728	109.15		-104.208	-138.125	-97.4905	-116.253	-107.426	-147.811	-106.316	-100.923	-75.0646	-80.9063	-72.7798	-107.968	-45.4654	-98.3461	-98.1326	-60.2858
-178.049	-96.6239	-134.026	-44.1458	-148.736	-138.424	-133.714	-137.063	-80.3534	-116.704	-70.1667	-91.3091	-106.207	-103.853	-136.887	-92.1345		62.6954	136.556	164.052	158.668	115.407	130.486	120.297	117.325	132.109	125.089	104.409	149.4	62.095	122.845	129.603	107.16		-110.134	-143.633	-101.528	-118.652	-112.586	-151.839	-110.689	-105.993	-79.2617	-82.2658	-74.7133	-111.202	-48.5278	-100.888	-101.847	-64.2772
-176.154	-98.0251	-130.443	-45.5418	-142.154	-136.767	-136.337	-135.706	-82.9815	-116.646	-72.6145	-95.0549	-109.852	-99.5695	-139.531	-90.743		66.6663	137.724	161.11	156.843	124.746	128.758	122.128	114.958	132.853	125.226	107.902	151.113	67.4466	121.185	132.62	104.621		-116.112	-148.763	-105.221	-120.975	-117.252	-155.67	-115.027	-111.175	-83.7146	-83.7659	-76.9287	-113.805	-51.8754	-103.171	-105.447	-68.363
-172.313	-98.7157	-127.537	-47.2047	-137.981	-135.145	-136.969	-133.645	-86.5567	-115.657	-75.752	-95.6455	-112.521	-94.9581	-141.397	-88.9219		70.3373	138.39	157.094	154.357	131.793	126.883	123.119	112.439	133.08	125.566	111.078	152.205	72.5946	118.763	134.588	102.055		-121.865	-153.317	-108.63	-123.279	-121.999	-159.193	-119.146	-116.093	-88.5374	-85.4048	-79.5376	-115.62	-55.9344	-105.151	-109.541	-72.3702
-167.495	-97.4253	-124.59	-49.0162	-134.21	-134.092	-135.701	-131.997	-90.5815	-114.124	-78.8345	-93.4768	-114.395	-90.2113	-141.067	-86.2414		73.356	139.077	152.862	151.079	137.588	124.545	123.198	109.278	132.523	125.869	113.388	152.235	77.8671	115.446	135.915	99.9389		-127.362	-156.99	-111.707	-125.58	-126.62	-162.414	-123.022	-120.452	-93.5949	-87.1723	-82.5219	-116.761	-60.59	-106.945	-114.436	-76.246
-162.697	-95.6062	-121.724	-50.1095	-129.421	-132.666	-132.915	-130.3	-93.9938	-112.258	-80.5524	-89.3069	-116.332	-84.9791	-138.157	-83.053		75.0155	138.738	148.455	147.178	142.457	122.196	122.636	105.817	131.453	125.798	114.992	151.489	82.5173	111.33	136.922	98.0353		-132.495	-160.124	-114.622	-127.801	-130.584	-164.98	-126.488	-124.107	-98.7752	-89.1061	-85.85	-117.398	-66.0681	-108.48	-119.939	-79.9207
-157.233	-93.2159	-119.144	-49.4429	-126.769	-129.914	-129.553	-128.608	-96.3839	-109.845	-80.9911	-84.3575	-116.663	-79.1493	-136.573	-79.1781		75.4851	137.513	143.128	142.727	144.241	120.384	121.198	102.233	129.515	125.227	115.659	149.454	87.4508	106.462	136.413	96.0994		-136.997	-162.671	-117.46	-129.894	-134.277	-166.812	-129.634	-127.578	-103.928	-91.1375	-89.6897	-117.594	-72.0407	-109.712	-126.098	-83.4511
-150.234	-88.5409	-115.508	-46.3619	-122.886	-124.841	-125.529	-127.201	-96.7985	-106.604	-80.607	-78.7854	-115.648	-73.0382	-137.077	-74.2016		75.051	136.18	137.311	137.486	144.426	118.765	118.851	98.3745	126.518	124.274	114.749	145.74	92.1174	100.585	134.607	93.8936		-140.674	-164.09	-119.992	-131.81	-136.568	-167.829	-132.379	-131.22	-108.911	-93.2076	-94.1006	-117.414	-78.5776	-110.766	-132.214	-86.7774
-141.998	-82.4099	-109.833	-41.6301	-116.193	-118.96	-120.368	-125.64	-94.1246	-102.931	-78.2287	-71.7195	-114.064	-66.3847	-136.243	-68.1206		73.2244	134.108	131.617	130.977	143.884	116.27	115.989	94.2512	122.713	122.548	112.702	140.753	95.971	93.5966	131.897	91.1315		-143.36	-164.556	-122.135	-133.585	-137.738	-168.186	-134.471	-134.592	-113.613	-95.322	-98.7562	-116.984	-85.1432	-111.632	-137.699	-89.9294
-132.417	-74.7509	-103.194	-36.1423	-108.704	-112.105	-114.601	-123.371	-88.5068	-98.7785	-73.1973	-62.0941	-112.457	-58.2935	-130.774	-61.1582		69.9032	131.018	125.127	123.1	142.242	113.294	112.396	90.6564	118.055	119.771	109.623	134.952	98.644	85.7345	128.378	87.4723		-144.926	-164.11	-124.163	-134.991	-138.278	-167.98	-135.931	-137.502	-117.969	-97.3624	-103.444	-116.248	-91.645	-112.194	-142.367	-92.9085
-120.342	-64.5462	-95.971	-29.4295	-102.061	-104.011	-107.485	-121.227	-80.3345	-92.6546	-66.6471	-50.2196	-109.852	-48.7179	-122.059	-53.7189		65.6794	126.984	117.444	113.854	138.974	109.378	108.255	87.0554	112.292	116.141	104.49	128.043	100.37	77.0892	124.164	82.8872		-145.149	-162.531	-125.85	-135.96	-137.924	-167.249	-136.658	-139.849	-121.954	-99.228	-107.99	-115.306	-97.6734	-112.334	-146.315	-95.6056
-105.627	-52.0399	-87.9075	-21.7007	-95.7651	-93.4402	-98.7534	-120.123	-69.3562	-84.0447	-59.1048	-36.0997	-106.553	-38.7143	-113.582	-45.5859		60.4839	121.753	108.992	102.622	133.73	105.292	103.457	82.9594	105.235	111.177	97.3422	120.245	100.385	67.572	117.675	77.5683		-143.895	-159.743	-127.17	-136.311	-137.059	-165.456	-136.555	-141.941	-125.454	-100.919	-111.853	-114.202	-103.399	-111.959	-149.888	-98.0529
-89.597	-39.5473	-78.0579	-14.5717	-88.8799	-81.9889	-89.1556	-116.368	-55.4835	-73.6007	-50.4664	-20.9001	-102.021	-29.7902	-103.977	-36.521		53.7232	114.15	100.324	88.5815	126.788	99.449	97.5027	80.0026	97.0041	104.567	89.0067	111.44	98.749	57.1565	109.157	71.3741		-141.196	-156.073	-127.933	-135.68	-135.825	-162.514	-135.618	-143.427	-128.201	-102.402	-114.53	-112.807	-109.026	-110.903	-153.097	-100.028
-72.343	-26.3249	-66.8624	-8.98813	-79.2796	-67.9107	-78.4824	-109.151	-40.0787	-61.9299	-42.1193	-6.1577	-96.0809	-22.8388	-90.6608	-27.5507		45.7228	104.562	90.8938	71.811	119.804	92.3538	90.0997	77.9898	87.9765	96.0392	78.9856	101.507	95.3943	45.8073	99.9491	64.2461		-136.855	-151.397	-128.078	-133.637	-133.591	-157.823	-133.631	-144.58	-129.647	-103.495	-115.738	-111.156	-114.28	-108.907	-154.929	-100.962
-52.2737	-12.0506	-54.9015	-6.21801	-70.3256	-51.4636	-65.0661	-99.4053	-27.2159	-49.1068	-35.7122	6.61665	-88.7265	-17.6481	-77.3839	-20.3298		37.4667	93.3978	80.2757	52.6987	111.15	84.0463	81.4842	75.3955	77.4134	85.4078	66.4628	90.2349	90.6057	33.7139	88.6461	55.0213		-130.826	-145.32	-127.105	-129.693	-130.774	-150.902	-130.049	-145.344	-129.414	-104.047	-114.968	-109.372	-118.882	-105.578	-156.026	-100.67
-28.079	2.37833	-42.0594	-6.99753	-60.5897	-34.1274	-49.2963	-87.8259	-18.6611	-35.6705	-30.2992	17.2222	-81.1792	-13.6166	-65.7961	-14.3764		30.2863	80.6034	68.2354	32.034	100.931	73.9655	71.4298	71.6415	64.2594	72.6696	52.4172	77.5625	84.7982	21.6078	75.6251	44.0169		-122.902	-137.672	-124.303	-123.468	-126.726	-141.465	-124.272	-145.475	-126.876	-103.509	-111.265	-107.092	-122.506	-100.629	-155.21	-98.6294
-2.39694	16.314	-27.8224	-8.45931	-47.11	-16.2148	-35.1711	-73.8027	-10.999	-22.608	-24.6331	25.8004	-74.8494	-8.80168	-55.8288	-7.02154		23.9735	66.5201	55.023	12.9991	90.7124	61.8583	58.4678	65.7586	49.5029	57.7121	37.7661	63.6325	77.1289	10.9983	59.9652	33.0188		-112.988	-128.095	-119.133	-114.399	-120.916	-129.315	-116.17	-144.355	-120.764	-101.027	-104.741	-103.93	-125.019	-93.8227	-152.273	-93.9337
19.9554	28.0231	-12.1301	-8.41467	-30.4369	3.04724	-24.7213	-55.6424	-2.34846	-11.0223	-18.0313	33.5668	-65.9046	-4.37339	-38.6378	-1.06084		17.4314	51.7927	41.1991	-1.94725	80.5314	48.7239	42.5693	57.6416	35.3267	40.9944	23.2331	49.9368	68.054	2.17568	47.0561	20.9627		-101.152	-116.11	-111.412	-102.825	-113.653	-114.585	-105.452	-140.827	-110.562	-95.7761	-95.2735	-99.0821	-125.664	-85.1831	-145.003	-86.4931
34.7358	35.5315	3.45349	-6.0745	-16.5616	20.3232	-18.5876	-34.2318	3.98828	-0.918896	-10.2396	38.3126	-54.2886	-1.92679	-21.0796	1.64589		9.82224	37.0007	27.0683	-12.3424	67.7743	34.2349	24.9582	46.9905	21.9195	24.4704	10.7488	36.2518	56.769	-5.14232	34.4177	8.20059		-87.819	-101.968	-100.912	-88.7368	-104.904	-97.9843	-91.8777	-133.414	-96.6301	-87.1581	-82.6893	-91.7311	-123.888	-75.1494	-133.217	-76.5433
42.2032	38.7593	17.1237	-6.03181	-6.28749	35.5619	-14.7575	-11.756	8.01621	8.24079	-3.37709	36.9064	-37.853	-1.15752	-4.29356	5.30854		2.82288	22.9977	13.3777	-20.8926	53.1745	20.4257	8.05058	33.8019	10.1232	10.7793	1.05304	21.7526	45.3079	-10.4758	23.9166	-1.78217		-72.7428	-85.733	-88.0535	-72.7939	-93.5448	-79.4191	-75.6149	-121.187	-79.9151	-74.8938	-68.0452	-81.3175	-118.083	-63.5546	-116.576	-63.7194
42.9479	37.9882	25.6435	-12.8402	-0.60226	38.9474	-8.25047	7.23966	14.3398	19.0729	1.02004	30.819	-21.9712	-0.15857	8.69234	11.3411		-2.42804	11.0296	0.933035	-29.8356	37.3243	4.78882	-4.08385	18.3929	2.55465	2.44444	-6.59614	7.88884	31.4288	-12.7448	14.9374	-6.85791		-55.4441	-67.1632	-72.8639	-56.4615	-79.6793	-59.555	-57.2183	-103.796	-60.7733	-58.8702	-52.2124	-66.8318	-107.267	-49.6041	-94.8081	-48.6046
35.8497	33.7205	25.3933	-20.6302	-2.74763	30.5583	0.875569	22.8966	22.9135	29.9609	2.26115	24.879	-5.51349	1.34276	13.6432	14.7928		-7.00674	1.78133	-9.23986	-36.16	18.4564	-11.173	-10.2936	3.38755	-0.36456	-0.727195	-13.7933	-1.96495	17.4149	-12.1368	4.14356	-8.98711		-37.593	-46.9578	-53.8646	-40.3354	-64.5034	-40.4272	-38.6062	-79.9841	-40.664	-40.011	-37.0425	-48.2368	-89.731	-33.2981	-66.3484	-33.9342
20.2577	32.9658	16.5341	-26.0982	-5.87269	11.1709	4.24098	40.772	27.5507	33.7588	2.27641	18.7116	4.91018	-0.659276	18.4304	11.4475		-12.1743	-1.23771	-14.9755	-38.8943	-1.15344	-25.2041	-15.5295	-3.06528	-0.864349	-2.50726	-19.3659	-8.52848	2.6183	-12.7191	-0.460614	-11.009		-21.6874	-25.9125	-31.2172	-26.2289	-48.2599	-24.0293	-22.7188	-50.7237	-22.8634	-22.2591	-23.7058	-28.049	-65.4821	-19.0337	-31.8599	-21.3636
3.43808	22.5287	-4.38249	-28.4248	2.23109	-20.1904	-3.13941	41.9354	25.8914	31.9237	4.84489	10.8111	8.38148	-10.7621	11.3727	6.07702		-13.0037	-4.06444	-21.8477	-39.8663	-11.0383	-38.7718	-22.7609	-4.79338	-0.687066	-2.86699	-18.0429	-14.1074	-8.10239	-20.2633	-7.56614	-9.92593		-4.91581	-7.88815	-16.3261	-16.2992	-26.5948	-9.84066	-11.3511	-22.8624	-10.2346	-8.22863	-9.66842	-11.3255	-35.506	-14.2557	-8.21222	-8.02782
-13.3848	-4.69395	-37.7268	-29.0133	23.9688	-26.0447	-4.42876	29.9015	16.234	26.6182	7.53525	0.947267	15.0011	-19.6956	-24.8816	-3.65929		-13.9906	-14.1179	-35.5314	-39.0895	-5.81326	-41.3124	-18.9012	-5.4849	-2.38556	-1.46358	-13.1257	-20.7172	-6.70248	-27.8522	-34.5053	-9.86194		5.80719	1.31915	-14.7249	-8.90815	-1.72882	-1.73536	0.927678	-2.41411	-1.75679	1.56149	1.51686	-3.02545	-7.38268	-13.607	-9.51816	1.79706
-33.6506	-23.8005	-49.7586	-20.9639	28.1946	-22.5085	-10.3286	13.5308	1.565	14.9563	2.28358	-6.36163	9.04738	-10.2211	-29.4073	-15.2289		-22.7367	-24.6284	-33.6655	-30.2576	-9.82589	-40.8974	-19.5276	-9.00899	-6.78733	-3.8669	-16.4575	-24.1749	-10.0216	-19.3261	-32.0931	-15.2275		4.68591	3.83287	-2.19506	-0.538543	4.53807	1.39124	1.36518	4.44336	3.14168	4.64741	0.703314	1.34058	1.98572	-1.50742	3.4504	1.37166
Measure	Moment (Nm)																Measure	Moment (Nm)																Measure	Moment (Nm)
Joint	Hip																Joint	Knee																Joint	Ankle
Condition	Jump height 1 / 140% body mass																Condition	Jump height 1 / 140% body mass																Condition	Jump height 1 / 140% body mass
P01	P02	P03	P04	P05	P06	P07	P08	P09	P10	P11	P12	P13	P14	P15	P16		P01	P02	P03	P04	P05	P06	P07	P08	P09	P10	P11	P12	P13	P14	P15	P16		P01	P02	P03	P04	P05	P06	P07	P08	P09	P10	P11	P12	P13	P14	P15	P16
-5.82544	-6.89093	-10.8351	-7.46739	-14.0654	-3.41878	-4.4707	-4.30628	-3.74055	-6.47488	-9.89826	-10.1863	-23.4398	-10.7632	-13.7299	-5.17304		-16.2171	9.4472	18.7919	1.73052	-1.00749	5.41525	11.1631	-7.81983	-0.261576	6.87585	3.25314	6.93889	8.9076	15.5908	17.607	2.24341		-54.6789	-4.40314	-20.5088	-17.1873	-21.8767	-1.02241	-20.092	-31.6419	-11.2004	-7.32223	-3.02547	-7.04526	-19.776	-19.117	-27.2096	-7.1899
-6.00219	-6.60532	-11.6315	-8.05901	-13.9267	-2.41413	-4.72457	-6.57303	-4.39647	-6.69274	-10.3352	-10.2668	-22.2496	-10.287	-13.4682	-5.45068		-15.1929	11.2283	18.6635	2.5081	-0.849554	8.43641	11.9606	-5.95981	0.198765	7.12051	3.71072	7.89346	8.87182	16.0011	18.4857	2.44092		-53.3006	-3.74797	-19.726	-16.6584	-21.0885	0.389985	-18.786	-30.2354	-10.7108	-6.95612	-3.25782	-6.50015	-19.2685	-18.599	-25.1861	-7.037
-6.38722	-6.36911	-11.7225	-9.26341	-13.2091	-2.11889	-5.0263	-5.68222	-5.35007	-7.26803	-10.5239	-10.135	-20.8632	-9.89224	-12.2107	-5.71255		-14.1508	12.8707	18.8301	3.04629	-0.362289	10.9159	12.8158	-3.76897	0.583089	7.30633	4.21573	8.91828	8.76877	16.4255	19.8034	2.63527		-51.4912	-3.14988	-18.7058	-16.417	-20.0634	1.62678	-17.4135	-28.6407	-10.2859	-6.60101	-3.53218	-5.92707	-18.86	-18.0336	-23.5253	-6.90941
-7.08545	-6.76763	-11.5843	-9.76742	-12.3541	-0.976851	-5.52659	-5.59364	-6.2366	-7.98266	-10.9237	-9.81461	-20.3962	-9.60855	-12.1274	-6.0526		-13.1609	14.2605	19.0729	3.8213	0.226482	13.4727	13.5886	-1.63095	0.958848	7.51065	4.65626	9.99921	8.58042	16.8535	20.9467	2.83772		-49.3758	-2.65787	-17.5415	-16.2894	-19.0004	2.85359	-16.0862	-26.9268	-9.83104	-6.22919	-3.86302	-5.3521	-18.5867	-17.4557	-22.0946	-6.83805
-7.99797	-7.1823	-12.0474	-9.89139	-12.3311	1.11113	-5.64051	-6.89512	-7.32564	-8.7662	-11.6227	-9.65915	-20.1581	-9.34901	-11.066	-6.43713		-12.2524	15.5512	19.0724	4.78275	0.635173	15.8697	14.5853	0.472558	1.18268	7.6912	5.16328	10.9876	8.44577	17.3581	22.2254	3.13831		-47.0318	-2.28436	-16.4426	-16.2247	-17.9144	3.989	-14.6763	-25.0516	-9.49981	-5.85001	-4.133	-4.89216	-18.3046	-16.86	-20.7912	-6.71184
-8.59934	-6.49581	-12.7433	-10.2131	-13.6652	2.61551	-5.73284	-7.3887	-8.82722	-9.46854	-12.3472	-9.65466	-19.0007	-9.23626	-9.52786	-6.90054		-11.1853	17.097	18.9977	5.61538	0.890525	17.5718	15.7806	2.69436	1.31192	7.94086	5.63651	11.8369	8.51679	17.874	23.1329	3.38459		-44.5673	-1.89937	-15.418	-16.2403	-16.7757	5.04042	-13.3327	-23.1448	-9.15806	-5.43749	-4.52294	-4.53965	-17.9458	-16.2614	-19.6639	-6.57914
-8.42765	-4.77377	-12.7718	-10.65	-15.7872	3.35279	-5.21358	-6.32983	-10.656	-10.0506	-12.8248	-8.97396	-18.5603	-9.32605	-10.1257	-7.29973		-9.77789	18.8811	19.3131	6.51995	0.897971	18.6164	17.2334	5.23248	1.29597	8.21926	5.97907	12.9069	8.43438	18.2757	23.183	3.57255		-42.0458	-1.50205	-14.3609	-16.2499	-15.7992	5.76061	-12.0107	-21.1005	-8.79082	-4.99135	-5.04847	-4.11154	-17.6946	-15.6998	-18.4168	-6.47079
-7.59279	-2.43516	-12.5749	-10.9365	-17.4953	5.73272	-4.41825	-4.19644	-11.2367	-10.5039	-12.9428	-7.97008	-18.2888	-9.37444	-10.3355	-7.65933		-8.22867	20.6529	19.9504	7.60544	0.88563	20.5806	18.7015	7.27663	1.86794	8.45519	6.27685	14.0039	8.45179	18.6678	22.9446	3.75378		-39.6344	-1.23088	-13.2841	-16.2437	-14.8057	6.56782	-10.7523	-19.2657	-8.22117	-4.55037	-5.61021	-3.71112	-17.3787	-15.1277	-17.0513	-6.35705
-6.46469	-0.00166814	-12.4146	-10.5883	-17.9791	8.30024	-3.18517	-1.69478	-10.1101	-11.0297	-12.8197	-7.38854	-17.5163	-9.33893	-9.56102	-8.0714		-6.68569	22.1252	20.7404	8.74921	1.23882	22.3542	20.0911	9.14411	3.49158	8.55621	6.63915	14.8416	8.82663	19.1007	22.8544	3.97071		-37.3216	-1.07304	-12.2667	-16.2073	-13.8037	7.15849	-9.67329	-17.4244	-7.54505	-4.10028	-6.11497	-3.42923	-16.613	-14.5746	-15.4173	-6.22518
-5.4773	2.02391	-11.5858	-9.89351	-16.5793	10.31	-1.71685	0.0544484	-8.83809	-11.8537	-12.5673	-6.94456	-17.1255	-9.38095	-7.7152	-8.7076		-5.39102	23.2883	21.7888	9.96709	2.6177	23.4938	21.4576	10.8403	5.02398	8.46065	6.89038	15.5788	9.14149	19.4715	23.9077	4.17707		-35.0967	-0.920123	-11.2665	-16.0623	-12.6244	7.40193	-8.77111	-15.8571	-7.16194	-3.73033	-6.71806	-3.19692	-15.5819	-14.0277	-13.2797	-6.12428
-4.59866	2.90663	-10.625	-8.87307	-13.5938	13.6792	-0.911661	1.70366	-7.07334	-12.4769	-12.0327	-6.04729	-16.6075	-9.41939	-7.0685	-9.8555		-4.44445	23.9921	22.8312	11.3264	5.22605	25.5898	22.7305	12.9043	6.35658	8.33815	7.02099	16.4183	9.59315	19.7972	25.4315	4.2234		-33.1384	-0.925109	-10.2858	-15.7477	-11.2087	7.76584	-7.90338	-14.5538	-6.65756	-3.36941	-7.42253	-2.8784	-14.5218	-13.4736	-11.1117	-6.10652
-3.68083	3.53363	-10.8223	-8.85516	-11.527	16.571	0.286928	3.94636	-5.58113	-12.7706	-10.9989	-5.22045	-15.7683	-9.21217	-9.25316	-10.8179		-3.80204	24.6992	23.4426	12.3452	7.79806	27.5888	24.114	15.8334	7.33983	8.25566	7.11019	17.009	10.2077	20.2797	26.8934	4.44962		-31.3861	-0.939494	-9.34252	-15.2753	-10.0075	7.75129	-7.20468	-13.6395	-6.20299	-2.9905	-8.10762	-2.62654	-13.4819	-12.8688	-8.92925	-6.01681
-2.43931	5.29683	-11.1197	-9.66577	-12.0057	18.9192	1.70497	5.88231	-5.86445	-12.814	-9.68387	-4.52214	-15.5077	-8.78162	-13.9488	-11.2617		-3.08148	25.9828	23.8836	13.1848	9.29156	29.6734	25.534	19.3611	7.32258	8.1608	7.0631	17.3692	10.8613	20.8933	27.0986	4.92163		-29.6978	-0.844751	-8.42711	-14.6758	-9.06686	7.7766	-6.65856	-13.15	-5.84002	-2.63287	-8.81284	-2.38872	-12.3292	-12.2621	-6.45395	-5.94449
-1.152	8.38356	-10.2128	-9.96414	-12.1822	21.2317	2.36403	7.046	-6.35981	-12.4591	-8.77449	-3.53812	-15.5727	-8.26446	-17.457	-11.9788		-2.3133	28.0718	24.5855	14.2936	10.6103	32.2723	26.9523	23.1277	6.88102	8.2399	6.83207	17.9892	11.7494	21.5869	27.5582	5.17892		-28.2895	-0.797997	-7.6238	-14.0322	-8.12074	7.82872	-6.2637	-12.9135	-5.55577	-2.29419	-9.49778	-2.1498	-11.5702	-11.5648	-3.86493	-5.95593
0.696376	11.8193	-9.12639	-9.89906	-10.4265	23.2231	2.26797	5.12115	-5.51864	-12.0112	-7.95188	-1.99405	-14.4732	-7.85452	-18.8794	-13.0931		-0.95748	30.8378	25.4991	15.6785	12.3123	34.9044	28.5359	25.2807	6.98906	8.53664	6.83669	19.3964	13.2417	22.2714	29.0095	5.01013		-27.1348	-0.669591	-6.95598	-13.4516	-7.25049	7.66819	-6.03786	-12.8804	-5.32765	-1.93581	-9.9897	-2.05649	-11.1211	-10.867	-1.29437	-6.01006
1.98619	14.2206	-8.34213	-9.04811	-8.76814	24.5096	0.862737	-0.184319	-4.41786	-11.955	-6.9268	0.303276	-13.4021	-7.49294	-20.6912	-13.3821		0.433293	33.6076	26.7319	17.707	14.2305	37.265	29.9738	24.9732	7.57518	8.87316	7.03812	22.0381	14.7682	22.9461	30.628	4.98254		-26.2537	-0.588068	-6.39461	-12.9401	-6.45799	7.39463	-6.08657	-13.1095	-5.17995	-1.73581	-10.4213	-2.13944	-10.7179	-10.1716	0.614843	-5.92216
2.44885	14.4856	-7.50046	-7.4366	-7.99316	23.2933	-0.912038	-5.43384	-2.818	-11.7627	-5.98093	2.53454	-13.2193	-7.13257	-21.7484	-12.416		1.88328	35.5568	28.3067	20.4615	16.5921	38.2443	31.1491	23.3621	9.08888	9.28087	7.4688	25.42	16.1475	23.5381	32.6845	5.37737		-25.6691	-0.545197	-5.95016	-12.7913	-5.80364	6.78938	-6.17078	-12.9942	-4.95244	-1.55614	-10.7117	-2.25056	-10.2967	-9.44352	1.8053	-5.83178
2.83003	12.5261	-6.43606	-5.44431	-6.8464	22.0977	-2.05643	-7.96622	-1.83005	-10.9713	-5.67945	4.1055	-13.3753	-6.95541	-21.3982	-10.1107		3.89803	36.6301	29.8005	23.7694	19.5136	39.147	32.2195	22.5855	10.841	9.74412	8.14207	28.8613	17.4134	23.9175	34.1962	6.31606		-25.4014	-0.422185	-5.51817	-13.0626	-5.21428	6.19626	-6.36432	-12.6358	-4.75184	-1.41541	-11.0465	-2.33252	-10.0427	-8.78062	2.51664	-5.8654
3.56997	9.23583	-5.05814	-3.58017	-5.11345	19.1418	-1.67509	-9.71498	-2.47656	-10.0767	-5.56011	5.50695	-13.7388	-6.84388	-23.5528	-7.64801		6.42183	37.4435	31.0769	27.3555	22.4621	39.7821	33.4147	23.0033	12.3304	10.0966	9.49399	32.3274	18.4822	24.2406	33.7377	7.20868		-25.4733	-0.42412	-5.03214	-13.3719	-4.52851	5.29897	-6.74506	-12.3985	-4.74554	-1.34539	-11.2951	-2.31116	-9.82662	-8.14876	2.74161	-5.9008
3.62799	5.42624	-4.16437	-2.48364	-4.72395	15.2083	0.0164868	-13.4202	-3.49686	-9.42189	-5.44653	6.13661	-14.5558	-6.67022	-27.9178	-6.0482		8.67631	38.0915	31.8609	30.7857	24.5236	40.1659	34.6249	23.9856	14.5619	10.3508	11.8741	35.073	19.2383	24.6256	33.1117	7.51086		-25.6926	-0.386555	-4.70062	-13.7318	-4.07837	4.54989	-7.27891	-12.4963	-4.75516	-1.31563	-11.3393	-2.34574	-9.61261	-7.59788	2.56637	-6.01489
1.73058	2.15457	-4.07949	-2.26188	-6.71543	7.66395	1.40634	-17.1494	-4.12745	-9.41771	-5.85231	5.78775	-16.1606	-6.42405	-31.1496	-4.77866		10.0925	38.803	32.225	33.9135	25.8611	41.1367	35.751	24.7557	17.8065	10.2814	14.6837	36.5659	19.9475	25.0088	34.0893	7.63429		-26.2108	-0.212519	-4.30927	-13.9844	-3.7585	3.22547	-7.91853	-12.599	-4.73949	-1.38294	-11.6546	-2.50514	-9.37861	-7.08242	2.46507	-6.22865
-1.44877	-0.652893	-4.24695	-2.69274	-9.99032	-0.531918	1.21542	-20.4633	-4.75456	-10.0322	-6.99911	5.00488	-18.3877	-6.15292	-32.8517	-3.40737		11.2517	39.5337	33.1708	36.7984	27.536	42.6054	36.9865	25.6582	21.7645	9.82234	17.6489	36.852	20.7167	25.3286	35.6147	8.36387		-26.8391	-0.269312	-3.97152	-14.1512	-3.76754	1.24587	-8.55516	-12.8176	-4.66634	-1.57409	-12.0105	-2.51696	-9.09252	-6.54581	2.40949	-6.22805
-6.50198	-2.91227	-3.98548	-3.38987	-12.9158	-4.53376	-0.413384	-23.1838	-5.54792	-10.8703	-9.59489	3.42053	-20.9548	-5.82729	-34.1719	-2.62669		11.6751	40.1798	35.058	39.6543	30.2742	44.3804	38.1956	26.366	26.1134	9.45862	20.229	35.983	21.479	25.614	36.1172	9.59232		-27.5213	-0.34558	-3.86035	-14.2098	-4.04615	-0.169084	-9.32252	-12.962	-4.76303	-1.78447	-12.4	-2.56102	-8.88839	-6.06912	2.48969	-6.29567
-13.3869	-4.53449	-3.57855	-4.61716	-15.1529	-8.74089	-2.39163	-26.7696	-6.64008	-12.2504	-12.9097	1.7175	-23.2066	-5.3069	-35.5695	-2.03721		11.0808	40.813	37.0519	42.4635	33.9105	46.9176	39.4514	26.9921	30.1486	9.22723	22.0712	35.2075	22.5766	25.9284	35.6725	11.4673		-28.3469	-0.374196	-3.68183	-14.1895	-3.98096	-2.11695	-10.1499	-13.4662	-4.85867	-2.16574	-12.8423	-2.85552	-8.70566	-5.64317	2.39899	-6.34172
-19.6388	-6.22396	-3.38984	-6.03706	-17.6349	-12.8296	-4.48084	-29.1341	-8.53945	-13.7441	-16.4187	0.228071	-25.8523	-4.71907	-39.9572	-2.14837		10.5809	41.0351	39.0354	45.1714	37.2065	49.4571	40.7596	29.1844	33.2144	9.60915	23.3361	35.2905	23.7517	26.3636	34.6389	13.5557		-28.9186	-0.555184	-3.57133	-14.2427	-4.14315	-3.77816	-11.0416	-14.0063	-5.08611	-2.60449	-13.3036	-3.16488	-8.59855	-5.25357	2.10821	-6.29306
-23.4432	-7.72597	-3.2336	-7.0534	-20.5224	-15.7627	-6.7222	-31.4775	-10.4816	-15.5701	-19.4158	-1.04978	-28.5344	-4.29796	-46.2546	-2.98015		11.0202	40.9992	41.1222	47.9221	39.1337	53.0287	42.3736	32.207	35.8454	10.4287	24.4608	36.6318	24.9708	26.8924	34.2067	15.5516		-28.9814	-0.670952	-3.5772	-14.2254	-4.24529	-5.58315	-12.1058	-14.4289	-5.45388	-3.10846	-13.8795	-3.54936	-8.58028	-4.93753	1.54758	-6.2678
-26.3045	-9.21656	-3.62187	-8.11867	-23.66	-18.591	-8.80432	-34.9932	-13.0989	-17.8513	-21.6422	-1.75674	-30.4147	-4.1206	-51.7231	-4.61456		11.6207	41.252	43.0986	50.3747	40.1504	56.6217	44.5264	35.322	37.6285	11.3342	25.5663	39.3522	26.1992	27.4009	34.4481	16.8551		-29.0168	-1.08344	-3.49937	-14.297	-4.17347	-7.63697	-13.3935	-15.052	-5.85266	-3.66318	-14.2881	-4.36513	-8.72913	-4.66712	1.22461	-6.32203
-29.8452	-10.4648	-4.96285	-9.05466	-27.1583	-20.8065	-10.3025	-40.6629	-15.6966	-20.9171	-23.4936	-2.33437	-32.0252	-4.1221	-54.2285	-7.20567		11.373	42.1797	45.3918	52.8598	41.1559	59.998	46.6446	38.347	39.4903	12.2556	27.1179	43.3124	27.5619	27.9366	36.0057	17.004		-29.198	-1.68954	-3.5985	-14.3953	-4.34095	-9.74687	-14.3744	-15.5575	-6.28632	-4.28176	-14.8113	-4.82529	-8.97554	-4.3112	1.38347	-6.41676
-34.3029	-11.5186	-6.66921	-9.18797	-29.8587	-22.0819	-11.6393	-46.9022	-17.6861	-25.2091	-24.3994	-4.16628	-34.2839	-4.47366	-55.34	-9.89341		10.161	43.674	47.8314	56.427	42.0032	64.7977	48.5497	41.6941	42.5061	13.1281	29.6148	48.0055	28.8563	28.3504	37.4145	16.3832		-29.405	-2.05872	-3.86175	-14.5633	-4.71605	-11.7723	-15.5296	-16.1056	-6.95543	-5.13705	-15.4349	-5.88816	-9.62558	-4.07546	1.60402	-6.39412
-39.6532	-13.3492	-8.50735	-8.66162	-30.3017	-24.208	-13.3348	-52.6538	-19.8211	-29.0831	-23.8819	-5.80929	-35.8028	-5.07173	-57.7494	-12.3938		8.55158	46.1221	49.8643	61.0814	43.0212	70.3028	50.1206	45.0197	46.5062	14.6064	32.9046	53.6136	30.3785	28.6515	38.093	15.465		-29.7017	-2.65249	-4.03866	-14.8946	-4.61481	-14.4712	-16.5928	-16.662	-7.58387	-5.99443	-15.9976	-6.98784	-10.6034	-3.97694	1.63208	-6.45032
-45.2582	-16.2402	-10.4136	-8.05503	-30.7944	-26.5493	-15.6204	-55.6896	-22.0367	-32.1957	-22.621	-7.26367	-36.7774	-5.87075	-61.3374	-15.7215		7.29439	49.1634	52.1176	66.6527	43.327	75.6616	51.4601	48.6811	51.3705	16.9088	36.7645	59.3539	32.3053	28.918	39.0919	15.0075		-30.4452	-3.53395	-4.2516	-15.4052	-4.9116	-17.0046	-17.8174	-17.1032	-8.64677	-6.96482	-16.5924	-8.09571	-11.563	-3.94744	1.40852	-6.65792
-48.0489	-19.177	-12.3402	-8.02478	-32.4117	-29.8465	-17.5478	-57.4612	-23.7177	-35.0025	-21.4177	-8.75954	-38.5116	-6.85445	-62.9896	-20.0593		8.46744	52.2069	55.048	72.2957	43.027	80.7087	52.865	51.9498	56.5585	20.1499	40.8061	64.4878	33.9886	28.9624	41.7948	15.5994		-31.2275	-4.23792	-4.64607	-16.0764	-5.30273	-19.9689	-18.9067	-17.4444	-9.40961	-8.05419	-17.2428	-9.42286	-12.7023	-4.12538	1.34662	-6.94821
-49.1692	-22.4043	-14.3552	-8.61379	-35.6044	-33.0642	-19.711	-60.9676	-26.1707	-38.5954	-21.9432	-10.3751	-40.7913	-7.54854	-62.7323	-24.2245		11.473	55.1834	58.2564	77.3493	43.5744	85.3124	54.3076	54.3511	61.3904	23.8544	44.4341	68.5602	35.2825	28.8588	45.0774	17.3352		-32.1535	-5.10936	-5.15255	-16.7201	-5.76746	-23.0937	-20.0237	-17.9561	-10.2983	-9.22355	-17.9317	-10.6753	-13.7709	-4.34485	0.859243	-7.2495
-51.4671	-25.7431	-16.174	-9.99873	-39.8327	-35.7856	-22.7369	-66.0314	-29.0457	-43.237	-24.7257	-12.4718	-43.0577	-8.0473	-63.6799	-27.136		14.3289	58.0109	61.7032	81.5911	44.8088	89.9517	55.4944	55.713	65.9738	27.4954	47.6032	70.6609	36.6636	28.8719	47.0767	20.4148		-33.1682	-6.06101	-5.73751	-17.5618	-6.90643	-26.0871	-21.3804	-18.6441	-11.1679	-10.5497	-18.7731	-11.8811	-14.7218	-4.57751	-0.261783	-7.61899
-55.9047	-28.8828	-18.0928	-11.6455	-43.0772	-39.4251	-25.9438	-72.1607	-33.1013	-48.217	-28.6092	-14.4974	-45.2661	-8.73934	-67.7222	-29.809		16.1246	60.5857	65.4153	84.9828	46.9646	94.5073	56.3917	57.3789	69.7517	31.4473	50.4152	71.3936	37.743	29.0045	48.2536	24.0653		-34.0635	-6.8595	-6.41141	-18.4612	-7.55558	-29.5188	-22.6313	-19.5237	-12.2392	-11.9909	-19.6911	-13.1399	-15.8219	-4.96282	-1.98057	-7.91633
-60.9897	-32.3455	-20.5382	-13.3793	-47.2341	-43.3583	-29.0771	-77.6452	-36.6827	-52.8812	-32.1365	-16.3209	-47.1943	-9.55748	-72.3438	-33.5883		17.4586	63.165	68.4041	87.9244	50.2186	99.1382	56.7821	58.9598	73.4939	35.9152	53.2671	72.0589	38.7384	29.0821	49.4177	28.0832		-34.9003	-7.91016	-7.02367	-19.512	-8.1475	-32.8438	-23.8329	-20.4379	-13.0133	-13.6082	-20.4457	-14.3596	-16.5602	-5.43062	-3.92945	-8.23764
-65.82	-36.1549	-22.9021	-14.7403	-53.6049	-47.3715	-32.4544	-83.4023	-39.7124	-56.75	-34.413	-18.6144	-49.7383	-10.4533	-76.4556	-39.259		18.6557	66.0276	70.3927	90.967	52.9589	104.858	56.8694	60.5283	77.1084	40.9128	56.4352	72.9178	39.1647	29.2582	50.5377	32.4444		-35.5343	-9.13385	-7.50721	-20.7252	-9.3682	-36.1938	-25.0983	-21.6644	-13.943	-15.3019	-21.0274	-15.5231	-17.4601	-6.03531	-5.91228	-8.93691
-70.5173	-40.2625	-25.8185	-15.0116	-60.9563	-52.3042	-36.4233	-89.5544	-41.7646	-60.5435	-35.3205	-21.5876	-51.8236	-11.7076	-79.8612	-45.4032		20.1933	68.9231	72.0529	94.1247	54.9096	110.526	57.3933	61.699	80.7215	46.2246	59.8265	74.4392	39.2894	29.586	52.3915	37.017		-36.2394	-10.4601	-8.12053	-21.8459	-10.6784	-39.7283	-26.4734	-22.9184	-14.6161	-17.2207	-21.49	-17.1029	-18.4013	-6.97099	-7.28817	-9.48027
-76.144	-44.4572	-29.6149	-15.2189	-67.6252	-57.9416	-40.2926	-95.4753	-43.97	-64.3086	-35.8987	-24.055	-53.4741	-13.171	-82.9309	-51.5333		21.6339	71.5232	73.5528	97.3211	56.4108	114.945	58.8602	63.131	84.6592	51.8784	62.5084	77.3902	39.8455	30.0149	55.2444	41.4644		-37.0863	-11.7802	-9.01188	-23.0838	-11.9308	-43.0142	-27.9213	-24.1916	-15.5268	-19.2555	-22.0585	-18.4903	-19.2339	-8.08594	-8.2772	-10.1041
-82.691	-48.5419	-32.8923	-16.3737	-72.5376	-63.5754	-43.5104	-99.0729	-46.9163	-69.0732	-36.2478	-27.1212	-55.5185	-14.4653	-84.0252	-56.5585		22.6517	73.9711	75.2465	100.811	56.5392	118.702	60.6304	66.062	87.978	57.6532	64.3849	81.3412	40.4522	30.6916	58.7528	45.3228		-37.8761	-13.2094	-9.85037	-24.6596	-13.5462	-46.1601	-29.2085	-25.3801	-16.7299	-21.5069	-22.4905	-20.2651	-20.2642	-9.25588	-9.06734	-10.7336
-89.9905	-52.6715	-35.7552	-18.7376	-74.9087	-69.7365	-46.8901	-101.543	-49.3345	-74.3053	-37.2807	-30.5397	-57.0719	-15.7656	-85.1743	-60.0925		23.4064	76.713	77.5285	104.322	56.2603	122.284	62.1261	69.4241	90.5892	63.768	65.6708	85.9037	41.0428	31.4731	61.4265	48.9563		-38.8311	-15.119	-10.888	-26.5791	-14.5305	-49.5257	-30.4472	-26.669	-17.4537	-23.8802	-23.0135	-22.0112	-21.0914	-10.5643	-9.81814	-11.0988
-96.9454	-56.1527	-38.4981	-22.2762	-76.9372	-75.5904	-50.7516	-101.801	-53.3448	-79.8064	-39.3236	-34.1432	-58.627	-17.2687	-87.9348	-63.7566		24.8073	79.5272	80.1861	107.703	56.3475	125.496	63.8276	74.1001	92.3822	70.5088	66.969	90.4396	42.0195	32.0453	62.488	52.7779		-39.8951	-17.1018	-11.992	-28.9912	-15.4097	-52.6831	-31.6091	-27.4373	-18.4969	-26.3057	-23.7373	-23.8144	-21.8967	-12.1188	-10.6176	-11.6829
-103.023	-58.9789	-41.2345	-25.7065	-81.3779	-81.8087	-55.1665	-103.677	-58.4948	-86.5229	-42.0472	-37.8699	-61.2132	-18.7835	-91.3625	-66.7581		26.9339	81.6201	82.7811	111.684	56.2274	128.115	65.4035	78.0074	93.9763	77.1548	68.5887	94.7242	43.3323	32.7825	63.4874	56.3908		-40.9934	-19.144	-13.0458	-31.8952	-17.2766	-55.796	-32.8103	-28.2558	-19.3719	-29	-24.8148	-25.7949	-22.9362	-13.8175	-11.5755	-12.2826
-108.09	-61.8506	-44.2479	-28.2829	-85.2887	-88.9765	-59.4717	-107.363	-64.0628	-93.4269	-44.746	-41.6727	-64.4416	-20.4896	-93.8799	-67.8407		29.4691	82.8039	85.2004	115.6	58.2217	130.561	67.0099	80.8789	96.685	83.6066	70.3301	98.9484	45.2512	34.1867	65.3827	60.9134		-41.9946	-21.5991	-14.2071	-34.8894	-18.4514	-59.0439	-33.9073	-28.9626	-20.5669	-31.7696	-26.088	-27.5611	-24.2109	-15.6517	-12.4023	-12.6504
-113.541	-64.5542	-47.8169	-30.4818	-89.355	-96.2073	-63.4974	-112.603	-68.4331	-99.5134	-47.0207	-46.5085	-66.6273	-22.6884	-96.0925	-69.5133		31.5306	83.3603	87.4152	118.813	61.5266	133.562	68.9765	82.7243	99.8507	90.1345	72.1187	102.156	48.1134	36.0415	68.495	66.1932		-42.8981	-24.1429	-15.5549	-37.9342	-19.9796	-62.4047	-35.1006	-29.889	-21.8056	-34.4015	-27.2681	-29.4046	-25.4613	-17.7713	-13.283	-13.1171
-120.852	-68.0288	-51.9925	-32.9882	-93.2627	-104.019	-66.9201	-115.572	-70.7969	-105.527	-49.4661	-51.8058	-68.723	-24.8466	-97.9583	-72.7111		32.3957	83.386	89.3868	121.949	64.0432	136.573	71.1836	84.6702	102.787	96.3646	73.7844	103.732	50.8332	38.1602	71.4949	70.6382		-43.881	-26.896	-17.1686	-41.1801	-21.6607	-66.0315	-36.225	-30.661	-22.9833	-37.1131	-28.6992	-31.0968	-26.8543	-20.0182	-14.0306	-13.7508
-128.785	-73.2274	-56.1192	-35.1748	-96.1589	-112.05	-69.4922	-117.099	-72.5797	-111.015	-51.4275	-56.6377	-70.8591	-27.0108	-99.1738	-75.2307		32.5711	83.4324	92.0788	125.47	66.464	139.238	74.0719	87.876	105.432	102.139	75.4127	104.04	53.0276	40.4201	74.9454	75.2538		-44.7261	-30.3713	-18.9195	-44.2992	-22.8279	-69.927	-37.2568	-31.7224	-24.25	-39.794	-30.0345	-32.5566	-28.2735	-22.4175	-14.8006	-14.1825
-136.715	-78.1931	-60.7496	-37.0435	-99.5564	-119.708	-73.07	-121.943	-75.5346	-115.514	-52.5436	-60.796	-72.9273	-29.6686	-100.682	-78.2683		32.1452	84.3367	95.8465	128.905	67.9688	141.753	77.009	90.7752	106.903	107.562	77.0547	103.556	54.6197	42.6152	77.9382	79.5005		-45.3909	-34.0386	-20.9136	-47.5348	-24.5902	-73.9949	-38.4358	-33.6017	-25.8405	-42.2395	-31.158	-33.8452	-29.5961	-25.0789	-15.74	-14.7527
-144.583	-82.2758	-65.9766	-38.542	-101.975	-127.247	-76.5622	-125.304	-78.3817	-119.943	-53.4585	-64.4114	-74.9905	-32.7558	-102.709	-81.9803		31.3875	85.6553	99.7164	132.374	68.9058	144.195	80.4501	94.3499	107.848	111.959	78.6916	103.518	55.6824	44.7379	80.3337	82.4913		-46.1693	-37.5778	-23.0502	-50.7835	-26.4242	-78.4594	-39.6329	-35.4245	-27.4481	-44.5484	-32.2278	-35.298	-30.8074	-27.9261	-16.9535	-15.2604
-151.568	-86.8092	-70.4658	-39.3233	-102.818	-133.758	-80.4974	-127.78	-80.2294	-124.092	-54.6876	-67.5108	-76.6732	-35.9152	-104.666	-85.7635		30.9339	86.7813	103.954	136.653	70.327	146.349	83.4662	97.1866	108.384	115.183	80.4529	104.655	56.5418	47.4089	82.1567	85.4703		-46.9477	-41.1656	-25.1038	-53.9554	-28.0108	-82.9144	-40.8758	-37.2016	-29.0559	-46.6778	-33.3982	-36.8756	-32.0371	-30.9094	-18.373	-15.6312
-157.672	-91.6948	-74.1712	-40.467	-104.7	-139.643	-84.4601	-130.419	-81.4664	-128.162	-55.8285	-70.9496	-78.4695	-39.0231	-106.011	-91.0417		30.8271	88.0375	108.991	140.905	70.6568	148.557	86.2552	98.8477	107.891	117.153	82.3497	106.813	57.5884	50.7462	84.6166	87.7635		-47.7855	-45.0655	-27.1318	-57.1859	-30.0064	-87.2281	-42.1124	-39.0554	-30.688	-48.6048	-34.5804	-38.7836	-33.1885	-34.0577	-19.8181	-16.1217
-163.726	-95.2085	-77.6863	-42.2154	-108.444	-145.977	-87.6229	-134.616	-82.4367	-132.026	-56.6488	-74.4433	-80.7411	-41.9797	-107.509	-95.8034		30.5698	89.9541	114.23	144.677	70.0105	150.206	89.0988	99.9505	108.061	118.703	83.9781	110.163	58.8995	54.4208	86.4994	89.6176		-48.9088	-49.056	-29.0924	-60.4147	-32.4731	-91.7171	-43.2894	-40.9878	-32.2352	-50.3588	-35.5389	-40.7341	-34.2819	-37.2097	-21.5466	-16.6417
-168.66	-97.2386	-81.6791	-43.6331	-111.581	-151.133	-90.6944	-141.07	-84.6467	-135.251	-58.1497	-78.4323	-83.4131	-45.0407	-107.554	-98.0142		30.4578	92.3036	119.141	148.7	70.3896	151.37	91.2624	100.623	109.267	120.792	85.2481	113.763	60.4043	58.1897	87.2516	92.5511		-50.1884	-52.7953	-31.1611	-63.5444	-34.6152	-95.905	-44.5555	-43.2034	-34.0731	-52.0666	-36.6638	-42.9499	-35.4751	-40.3842	-23.2176	-16.8647
-172.331	-99.6694	-86.681	-44.7246	-115.573	-155.417	-93.3957	-147.689	-86.9769	-137.929	-60.2751	-82.6916	-85.7967	-48.6531	-108.063	-99.7152		30.6401	94.3475	123.239	152.593	71.1527	152.159	93.0355	102.827	110.752	122.514	86.2877	117.134	62.2102	61.8477	86.5539	95.7503		-51.6166	-56.8109	-33.5262	-66.4563	-37.2628	-100.061	-45.72	-45.5103	-35.9871	-53.6555	-38.08	-45.1564	-36.4132	-43.7203	-24.8407	-17.072
-175.921	-102.922	-91.6274	-45.7404	-119.837	-159.381	-96.3179	-153.631	-88.1553	-140.442	-62.1958	-86.5582	-88.159	-52.9552	-110.322	-101.224		31.2166	95.9225	126.637	156.244	72.3452	153.445	94.5048	105.969	112.818	123.62	86.8964	120.23	64.2185	65.4814	87.6181	98.5552		-53.1099	-61.1805	-36.0579	-69.2852	-39.7872	-104.546	-46.9732	-47.5136	-38.0473	-55.1857	-39.452	-47.2691	-37.4399	-47.1581	-26.6952	-17.2913
-180.552	-105.909	-95.0853	-46.5328	-124.737	-162.617	-99.8959	-160.656	-89.0933	-142.465	-63.6222	-90.488	-90.4788	-57.6298	-113.225	-101.54		32.1055	97.4479	130.129	160.035	74.2181	155.534	95.2258	109.226	114.724	124.371	87.3844	122.286	66.3523	69.1697	91.1193	101.44		-54.9566	-65.6541	-38.4004	-72.0845	-42.3824	-109.084	-48.424	-49.5382	-40.3325	-56.6902	-40.8241	-49.4689	-38.5213	-50.6476	-29.0271	-17.2036
-185.128	-108.628	-98.3841	-48.0213	-131.027	-165.718	-103.303	-169.594	-90.5446	-143.626	-64.9496	-93.7071	-92.7214	-61.961	-113.979	-102.166		33.5218	99.1199	133.913	163.515	76.4265	156.833	96.3308	111.787	116.523	125.268	87.7429	123.309	68.6703	72.9531	95.0224	104.291		-56.9321	-70.3541	-40.6822	-75.09	-45.7108	-113.599	-50.1175	-51.69	-42.6727	-58.2059	-42.2951	-51.4642	-39.6756	-54.0988	-31.4594	-17.0703
-189.415	-111.337	-102.433	-49.7393	-137.118	-168.14	-105.779	-177.515	-92.4211	-143.76	-66.077	-96.7237	-95.0496	-65.5106	-114.982	-103.572		34.8605	100.974	137.686	166.542	78.3097	157.839	98.3374	113.064	118.708	126.231	88.0565	122.842	70.8893	77.0305	96.9131	106.844		-58.7719	-75.3214	-42.9585	-78.0705	-48.9825	-118.153	-51.7199	-54.1026	-45.2561	-59.5687	-43.7242	-53.4432	-41.0024	-57.4559	-34.1495	-16.8477
-194.809	-113.908	-106.121	-50.8006	-143.5	-168.974	-107.571	-182.962	-94.7344	-144.38	-66.865	-100.132	-97.4626	-68.6614	-116.756	-105.955		34.92	103.131	142.018	169.592	78.4154	159.074	100.915	114.955	120.869	126.921	88.8856	121.192	73.3056	81.4983	97.1965	109.377		-61.0176	-80.5379	-44.9442	-80.9824	-52.9407	-122.431	-53.21	-57.0721	-48.2595	-61.0235	-45.1694	-55.6172	-42.5209	-60.6864	-37.0361	-16.6074
-200.071	-116.773	-110.481	-52.0082	-148.619	-169.42	-109.113	-186.423	-96.6254	-144.893	-67.3921	-103.252	-100.124	-72.5751	-117.374	-109.761		34.229	105.423	146.938	172.519	78.0159	159.778	103.594	116.819	123.352	127.688	90.4936	119.543	75.7128	86.2176	97.1686	111.531		-63.547	-86.0819	-47.1265	-83.9794	-57.3065	-126.58	-54.6214	-60.3131	-51.6222	-62.4775	-46.546	-57.9815	-44.3826	-63.9791	-39.9995	-16.7861
-203.68	-119.93	-116.31	-53.3983	-152.076	-169.86	-110.725	-190.321	-97.7313	-144.855	-68.365	-106.057	-101.948	-77.3924	-116.507	-113.09		34.2071	107.751	151.554	175.5	78.5503	159.927	105.909	118.055	126.204	128.413	92.185	118.634	77.9386	91.0945	96.1235	113.506		-66.1114	-91.8104	-49.7516	-86.9555	-61.3831	-130.496	-55.8072	-63.7221	-55.3333	-63.9805	-48.0346	-60.6717	-46.1171	-67.2906	-42.6079	-17.3829
-206.662	-122.909	-122.274	-55.3226	-156.526	-170.159	-113.679	-195.179	-97.9455	-144.307	-69.6772	-108.872	-102.849	-82.1606	-116.503	-114.666		34.656	110.219	155.466	178.173	79.774	159.551	108.349	117.696	128.723	129.394	93.5008	118.69	80.0112	96.1851	95.1115	115.823		-69.0822	-97.4067	-52.6829	-90.0049	-65.5466	-134.114	-57.0762	-67.3967	-59.3821	-65.6957	-49.6308	-63.8687	-47.745	-70.4293	-44.9794	-18.073
-209.262	-125.342	-127.411	-57.7012	-163.022	-170.499	-117.281	-197.94	-98.2521	-143.25	-71.1033	-110.706	-103.732	-86.5864	-118.888	-116.392		34.8524	113.425	159.137	180.36	82.3293	158.336	111.107	116.598	130.648	129.89	94.7901	119.848	81.8164	101.384	97.0071	117.522		-72.5138	-103.01	-56.1094	-93.0927	-70.1961	-137.615	-58.4346	-70.892	-63.5312	-67.6049	-51.2781	-67.3281	-49.1423	-73.5106	-47.5903	-19.3525
-209.987	-126.983	-131.614	-59.842	-170.169	-170.421	-120.044	-198.64	-98.715	-141.512	-72.8384	-112.018	-105.084	-90.8019	-121.721	-117.601		35.379	117.624	162.741	182.447	86.0489	157.077	113.622	115.85	132.42	130.142	96.2219	121.653	83.5585	106.566	101.346	118.612		-75.7852	-108.56	-59.705	-96.2206	-74.6811	-140.98	-59.5712	-74.1775	-67.9914	-69.5502	-53.0242	-71.1054	-50.4187	-76.4934	-50.6182	-21.1503
-210.605	-128.937	-136.369	-61.3662	-177.609	-170.347	-123.032	-198.308	-98.5606	-138.452	-74.5195	-113.1	-106.856	-95.034	-122.885	-117.271		36.0431	121.83	166.024	184.247	88.869	155.613	115.693	114.501	134.425	131.152	97.7713	123.744	85.418	111.769	105.612	119.948		-79.1902	-113.97	-63.2942	-99.2333	-78.9977	-144.329	-60.7654	-77.5082	-72.3201	-71.3383	-54.6296	-75.0075	-51.4192	-79.3736	-53.8243	-22.9208
-212.055	-130.845	-143.236	-62.8365	-183.382	-170.038	-126.023	-195.859	-99.0668	-135.996	-76.3175	-113.958	-109.435	-99.4672	-125.032	-117.397		36.8623	125.705	167.816	185.479	91.7033	153.726	117.273	113.964	136.071	131.485	99.1177	125.956	87.4237	116.97	108.202	120.587		-83.0894	-118.94	-67.2202	-102.14	-82.9548	-147.571	-61.9548	-80.9272	-76.4911	-73.1308	-56.3867	-79.0106	-52.4259	-82.2437	-57.7113	-24.8285
-212.746	-131.806	-149.577	-65.0419	-186.878	-168.785	-128.959	-191.759	-100.811	-133.685	-77.8113	-114.601	-112.068	-103.916	-128.806	-118.495		38.4646	129.762	168.464	185.941	95.357	152.034	118.758	113.573	136.879	131.061	100.053	128.121	89.9276	121.663	109.339	120.579		-87.0615	-123.456	-71.4028	-104.984	-86.6675	-150.536	-63.1604	-84.4293	-80.7119	-74.8898	-58.0042	-82.9642	-53.8013	-85.1018	-62.5636	-27.1488
-212.128	-131.888	-152.833	-68.1064	-188.91	-167.377	-132.08	-187.156	-101.961	-131.356	-78.5575	-115.837	-114.091	-107.69	-131.09	-120.328		41.0028	134.029	169.361	185.668	98.598	150.159	120.854	113.57	137.611	130.594	101.373	129.506	92.3577	125.921	110.074	120.323		-90.8706	-127.512	-75.6087	-107.787	-90.0486	-153.3	-64.7311	-88.3871	-84.9398	-76.7003	-59.5658	-86.8281	-55.5464	-87.8796	-68.0509	-30.0653
-211.983	-131.884	-153.66	-71.724	-189.916	-165.178	-133.805	-182.638	-102.108	-129.543	-78.8408	-117.847	-115.14	-110.558	-131.67	-121.457		43.4209	137.877	170.98	184.814	101.073	148.34	123.529	114.285	138.537	129.694	103.493	129.476	94.782	129.871	110.344	120.129		-94.8276	-131.105	-79.8294	-110.683	-92.776	-155.534	-66.1095	-92.89	-88.9748	-78.5474	-61.2389	-90.4695	-57.1508	-90.5603	-73.6836	-33.2655
-212.306	-132.194	-154.164	-75.1564	-191.071	-162.726	-136.471	-176.536	-102.989	-127.474	-79.2712	-119.902	-116.089	-113.076	-132.83	-121.932		45.6859	141.103	172.663	183.337	103.123	146.466	125.216	115.996	138.843	129.092	105.803	128.874	97.2426	133.149	109.352	119.769		-99.0042	-134.361	-84.1387	-113.523	-95.4773	-157.34	-67.891	-97.9557	-92.9776	-80.3612	-62.9483	-93.9638	-58.731	-93.276	-79.2716	-36.7527
-211.326	-132.532	-155.351	-77.8823	-191.558	-160.58	-140.002	-169.587	-104.299	-125.427	-80.5013	-122.211	-117.811	-115.013	-134.113	-123.259		48.701	143.931	173.139	181.384	104.937	144.776	126.962	117.446	138.808	129.065	107.698	128.297	99.4471	135.77	108.755	118.288		-102.832	-137.439	-88.4466	-116.312	-97.9308	-158.902	-70.2314	-103.434	-96.7456	-82.1721	-65.017	-97.5199	-60.7608	-96.0235	-84.4235	-40.8907
-209.865	-132.587	-156.675	-79.5841	-191.329	-158.195	-143.706	-162.135	-105.941	-123.822	-82.2882	-125.006	-119.337	-115.988	-136.362	-124.669		52.0943	146.535	172.225	179.427	106.273	143.4	129.185	118.973	139.059	129.477	109.814	127.959	101.398	137.76	109.56	116.445		-106.679	-140.294	-92.7531	-118.937	-100.189	-160.074	-72.7524	-109.265	-100.228	-83.972	-67.2667	-100.97	-62.9315	-98.7119	-89.4832	-45.516
-208.27	-132.954	-155.645	-81.1118	-192.395	-155.34	-148.561	-155.034	-109.284	-123.073	-85.2891	-128.146	-121.1	-116.056	-138.982	-124.812		55.6451	148.525	171.673	176.95	106.962	142.085	130.681	120.593	138.843	129.841	112.212	128.385	102.295	138.95	111.061	114.893		-110.811	-142.888	-96.8803	-121.418	-103.081	-160.779	-75.8105	-115.036	-103.742	-85.7792	-70.163	-104.429	-65.3733	-101.418	-94.5597	-50.1287
-205.399	-134.049	-152.766	-82.7354	-192.219	-153.538	-153.216	-149.271	-112.436	-123.214	-88.9409	-131.491	-122.594	-115.1	-140.15	-123.733		59.8953	149.671	171.759	173.725	108.025	139.991	131.778	121.331	138.697	130.336	114.396	129.856	102.633	139.383	113.907	113.259		-114.784	-145.386	-100.713	-123.839	-106.305	-161.446	-79.2292	-120.692	-107.18	-87.7783	-73.5167	-108.212	-68.1642	-104.114	-99.4011	-54.4656
-202.725	-134.639	-151.068	-83.2854	-189.374	-152.332	-157.709	-142.835	-114.5	-123.45	-91.8406	-134.414	-124.132	-112.835	-140.61	-121.839		63.7611	150.617	170.478	170.37	109.197	138.048	132.203	122.33	138.974	130.928	116.298	132.486	102.668	139.243	117.82	111.75		-119.019	-147.878	-104.539	-126.141	-109.086	-162.229	-83.1984	-125.685	-110.519	-89.8476	-77.0295	-112.248	-71.4973	-106.705	-103.731	-58.7133
-200.436	-133.988	-149.922	-82.3146	-187.122	-150.801	-160.93	-138.245	-117.643	-123.824	-93.899	-136.04	-125.455	-109.769	-142.125	-119.276		66.8484	151.39	167.856	167.066	109.2	136.525	132.232	122.639	138.323	131.505	117.936	135.845	102.265	138.449	122.138	110.614		-123.684	-150.107	-108.329	-128.344	-112.138	-163.192	-87.6818	-130.295	-113.951	-91.979	-80.9774	-116.226	-75.0129	-109.25	-107.71	-62.9388
-196.772	-133.189	-146.982	-80.1916	-184.611	-149.588	-162.681	-134.527	-119.959	-123.928	-95.5305	-136.657	-125.853	-105.883	-143.766	-115.574		70.2549	151.276	165.638	163.762	109.152	134.864	131.576	122.294	137.412	132.372	119.198	138.79	101.762	137.013	126.555	110.076		-128.448	-152.103	-111.823	-130.408	-115.886	-164.509	-92.599	-134.133	-117.3	-94.1488	-85.3607	-120.251	-78.7807	-111.616	-111.789	-67.0188
-192.36	-131.768	-142.918	-77.592	-180.335	-149.025	-163.157	-130.149	-119.981	-123.734	-96.9528	-134.641	-126.399	-101.205	-145.853	-110.733		73.5089	150.77	163.477	160.24	109.79	132.842	130.366	122.221	136.425	133.31	120.148	141.597	100.715	134.995	130.368	110.088		-133.283	-153.887	-114.955	-132.441	-119.847	-166.033	-98.0493	-136.857	-120.442	-96.4206	-90.0327	-123.778	-83.0287	-113.713	-116.166	-70.851
-188.339	-128.798	-139.8	-74.6224	-175.978	-148.455	-161.141	-128.179	-118.68	-122.895	-98.1748	-130.416	-127.322	-96.2629	-146.763	-105.621		75.6657	150.409	160.085	156.696	110.16	130.683	129.076	120.76	134.884	133.996	120.795	144.097	99.0084	132.347	134.268	110.027		-138.149	-155.262	-117.919	-134.462	-124.288	-167.807	-103.596	-139.043	-123.573	-98.8312	-94.8465	-126.776	-87.956	-115.628	-120.91	-74.5899
-183.76	-125.078	-137.022	-71.8765	-171.551	-146.348	-157.746	-127.626	-115.583	-120.739	-99.7818	-125.159	-126.909	-91.2676	-145.8	-100.316		77.2072	149.71	155.996	152.778	110.416	129.256	127.464	118.306	133.293	134.581	120.637	145.714	97.6694	129.093	137.243	109.858		-142.674	-156.242	-120.744	-136.538	-128.877	-169.419	-109.031	-140.449	-126.513	-101.209	-100.019	-129.244	-93.3094	-117.306	-125.316	-78.311
-177.455	-121.165	-133.562	-69.111	-166.73	-144.292	-153.554	-125.502	-112.288	-118.141	-101.313	-118.786	-125.24	-85.9535	-145.493	-95.248		78.9818	148.35	152.021	148.226	110.534	127.477	125.684	115.776	131.049	134.824	119.57	146.503	96.6763	125.298	138.542	109.127		-146.608	-156.955	-123.472	-138.67	-133.167	-171.108	-114.167	-141.187	-129.525	-103.37	-105.573	-130.943	-98.8876	-118.715	-129.849	-82.0357
-171.528	-116.158	-129.785	-64.599	-161.493	-141.779	-148.165	-122.696	-108.675	-115.568	-101.768	-111.767	-123.109	-80.624	-143.557	-90.6759		79.7747	146.844	147.966	143.778	110.4	125.457	123.849	112.825	128.321	134.678	118.044	146.398	95.533	120.701	139.898	107.481		-149.983	-157.299	-126.109	-140.577	-136.879	-172.674	-118.808	-141.483	-132.543	-105.392	-111.311	-131.969	-104.369	-119.955	-133.872	-85.9403
-166.948	-110.401	-126.099	-59.0595	-155.754	-137.465	-142.758	-118.976	-104.313	-112.033	-100.715	-104.5	-120.186	-74.9636	-140.676	-86.2052		78.8978	145.015	143.495	138.827	110.225	124.002	121.332	109.528	125.131	134.464	116.255	145.314	94.6876	115.307	139.95	104.878		-152.756	-157.26	-128.546	-142.349	-139.617	-173.885	-123.097	-141.655	-135.385	-107.217	-117.11	-132.306	-109.528	-120.961	-137.96	-89.8208
-159.795	-104.311	-121.696	-52.8459	-149.751	-132.824	-136.914	-115.526	-98.8763	-108.455	-97.5281	-97.239	-117.231	-68.477	-136.336	-81.696		78.0123	142.359	138.678	132.602	109.652	122.02	118.607	105.489	121.242	133.381	113.972	143.283	93.5402	109.086	139.187	101.1		-154.613	-157.144	-130.783	-143.908	-141.688	-175.249	-126.995	-142.231	-138.005	-108.854	-122.348	-132.138	-114.59	-121.689	-142.348	-93.6383
-149.849	-96.6317	-115.651	-44.4977	-143.173	-126.588	-129.494	-110.798	-91.2117	-104.245	-92.3589	-89.9252	-113.415	-61.1823	-131.763	-76.0783		76.5044	139.141	133.914	125.597	108.351	119.919	116.068	102.743	117.074	131.51	111.278	139.854	92.3343	101.662	136.809	96.3796		-155.334	-156.856	-132.55	-145.04	-142.796	-176.119	-130.387	-143.268	-140.273	-110.275	-126.893	-131.475	-119.127	-122.2	-147.051	-97.389
-138.156	-86.1091	-109.431	-35.9027	-136.539	-119.484	-120.33	-106.747	-81.2968	-99.0199	-86.26	-81.2036	-108.573	-52.7993	-125.714	-68.1432		73.6177	135.635	128.418	116.719	105.879	117.065	113.484	99.1605	112.497	128.663	107.992	135.282	90.7709	92.9049	133.562	91.031		-154.915	-156.115	-134.204	-145.841	-143.181	-176.585	-133.32	-145.03	-141.985	-111.482	-130.882	-130.261	-123.153	-122.468	-151.004	-100.867
-125.256	-73.4413	-101.75	-27.6422	-129.631	-111.074	-112.361	-102.104	-69.8101	-92.4939	-79.4711	-70.4612	-103.083	-42.8329	-117.786	-59.1344		69.1053	130.892	122.554	105.28	102.115	113.115	109.61	95.5341	107.159	124.304	103.613	129.79	88.0233	83.0599	129.014	84.3953		-153.248	-154.901	-135.486	-145.982	-142.861	-176.222	-135.965	-146.288	-143.143	-112.491	-133.893	-128.53	-126.546	-122.343	-154.869	-104.034
-110.223	-59.2743	-91.9588	-18.2769	-122.427	-100.822	-105.675	-96.2691	-57.3855	-83.9551	-72.9536	-59.1088	-97.2327	-32.1982	-110.258	-49.798		63.1901	124.181	116.385	91.4787	97.1605	108.156	104.247	91.9437	100.937	118.416	97.6667	122.759	83.6649	72.2554	122.577	76.201		-150.299	-153.123	-136.439	-144.932	-142.061	-174.716	-138.492	-147.222	-143.6	-113.311	-135.598	-126.87	-129.417	-121.504	-158.4	-106.64
-91.6854	-43.0966	-80.4645	-11.4082	-114.375	-87.7265	-95.8927	-90.8628	-44.6542	-72.9369	-67.6052	-46.745	-91.6402	-23.3344	-100.139	-39.9638		56.1141	115.718	109.3	73.6278	91.2417	102.458	98.4796	88.7319	93.627	111.065	89.7229	114.371	77.5182	60.1571	114.924	66.5292		-146.223	-150.618	-137.114	-142.397	-140.794	-171.547	-139.717	-147.959	-143.233	-113.876	-135.731	-125.221	-131.885	-119.747	-161.101	-108.238
-69.0922	-24.4485	-66.6166	-9.24767	-105.496	-72.4535	-83.9643	-83.5299	-32.4461	-60.5978	-59.2131	-32.3312	-88.3042	-17.8327	-84.3856	-29.0967		47.7876	105.926	100.898	51.95	83.6369	94.894	91.7903	86.4946	84.5533	101.662	80.8601	105.339	68.4217	46.2275	107.451	55.5799		-140.941	-147.051	-137.135	-137.843	-138.924	-166.392	-139.685	-148.065	-141.776	-114.097	-133.561	-123.292	-134.096	-116.847	-162.587	-108.306
-39.6978	-4.0545	-50.7046	-7.38594	-94.2991	-52.0364	-70.4352	-75.3403	-18.6553	-47.0992	-48.2458	-16.6277	-82.5811	-13.9042	-70.9417	-16.9459		40.5296	94.7809	90.6953	30.5951	74.6289	86.5818	83.6825	84.4752	74.0785	90.1149	70.5121	95.509	58.1554	31.4177	97.4489	44.0733		-133.821	-142.504	-135.836	-130.426	-136.318	-158.652	-137.971	-147.368	-138.178	-113.621	-128.535	-121.293	-135.021	-112.215	-163.606	-106.324
-7.44036	13.7427	-34.8553	-3.52589	-80.681	-29.887	-55.4194	-64.5186	-4.65509	-32.8159	-36.7381	-0.951734	-74.1919	-8.1897	-58.2248	-8.31256		33.0334	80.291	77.2855	11.4273	64.4933	75.1209	73.6135	82.1213	61.4375	76.1108	58.4787	84.2873	46.8507	18.1452	84.8271	29.535		-124.715	-136.459	-133.174	-120.05	-132.488	-147.986	-134.186	-145.611	-131.955	-111.618	-120.428	-119.24	-134.468	-105.251	-163.218	-101.407
24.0309	30.6547	-16.9675	0.182649	-67.4818	-4.54778	-39.6911	-54.0644	7.21399	-18.8301	-26.4005	16.3047	-60.0128	-3.41686	-37.04	-3.47846		25.1442	63.9662	61.2358	-5.35026	52.0732	61.6306	60.6496	76.8886	46.3089	59.5133	44.4241	72.4011	36.4904	6.48212	73.3823	13.3392		-113.449	-128.534	-128.228	-107.046	-128.046	-134.323	-127.523	-142.798	-122.616	-107.076	-109.78	-116.484	-131.9	-95.9583	-159.547	-93.3818
48.1181	46.1037	4.95999	-0.489258	-52.3105	24.6755	-25.8185	-37.8749	15.9946	-5.08922	-15.8463	33.5669	-41.3259	-2.01283	-13.9289	3.83164		15.5682	47.2942	44.8573	-20.1525	38.9279	48.6248	44.0584	70.0973	30.4824	42.1581	30.8813	60.0918	27.0579	-3.8883	60.4137	1.05514		-100.301	-118.148	-120.106	-91.6627	-121.958	-117.113	-117.585	-137.451	-109.792	-99.0978	-95.6302	-111.888	-125.631	-84.5914	-151.771	-81.5168
56.8908	55.3716	27.8377	-4.50415	-36.2188	47.2159	-13.5508	-20.0797	20.309	9.16197	-6.19295	46.7289	-20.7788	-2.15028	6.92823	7.39535		2.93781	30.7497	29.8917	-32.4715	25.2648	34.5511	25.927	59.7658	15.3129	27.0025	18.0827	47.3057	17.3316	-11.482	46.3658	-9.71236		-85.2117	-104.718	-108.686	-74.7991	-112.747	-96.9688	-104.223	-129.373	-93.4233	-87.1436	-79.5957	-104.012	-113.858	-71.293	-138.143	-66.6284
42.0326	48.9425	43.2463	-13.6736	-21.3264	44.5213	-1.0758	4.25769	21.7575	22.6501	3.36418	54.6432	-3.13568	-1.38368	22.5015	1.69956		-14.0006	12.4237	15.9679	-42.565	9.8053	13.1427	9.26696	46.8183	3.17726	15.3582	7.2737	34.3651	6.23578	-15.255	33.4646	-20.1822		-67.8878	-89.2177	-94.5809	-57.6531	-99.9499	-74.3138	-87.3297	-116.913	-73.6008	-70.854	-62.3867	-90.8013	-98.0614	-56.0247	-117.241	-48.7704
12.2052	33.8714	37.0973	-20.2985	-9.27672	21.6204	6.77083	28.3468	21.6766	34.1327	10.9249	55.1726	10.0221	-1.05926	25.7433	-2.03681		-29.5487	-3.29441	-0.479544	-47.0086	-8.36166	-13.4755	-6.49436	30.1379	-3.84703	7.72102	-1.97293	20.9829	-3.12198	-17.0419	18.2704	-23.2288		-46.3423	-70.6448	-76.3692	-41.3455	-83.1537	-49.8825	-67.5815	-98.8744	-51.8613	-50.4875	-44.1944	-71.5928	-78.1456	-39.6539	-87.8966	-28.2667
-20.6311	20.1529	8.47105	-29.738	-6.43954	-2.47663	2.40041	43.1572	18.4203	37.2434	16.4286	47.6374	17.0414	-5.3459	19.0722	-20.7014		-38.1925	-13.759	-17.6479	-50.1043	-29.354	-36.7632	-22.5505	11.3549	-6.96356	1.42171	-8.41278	9.41551	-9.99207	-20.0015	2.94279	-33.5465		-21.4415	-48.0654	-49.5263	-27.6359	-62.4967	-28.6249	-47.6109	-73.4852	-31.4031	-29.2138	-26.4113	-44.4126	-50.8933	-24.5967	-52.6348	-17.7247
-46.2114	2.61625	-29.8722	-30.1846	-15.0167	-32.1076	-7.92667	38.5254	10.0481	30.5572	21.2939	36.6666	9.93481	-13.8751	17.988	-39.789		-41.3296	-24.7268	-34.9543	-45.2078	-47.0315	-59.3479	-31.9407	-4.22275	-9.15518	-4.15746	-8.37965	2.80669	-15.4892	-24.6493	0.576758	-42.8297		-4.4854	-25.7571	-25.6021	-15.2947	-37.4169	-17.3921	-26.7493	-42.3579	-15.153	-11.8981	-10.1946	-15.8982	-21.739	-13.5502	-15.9664	-11.4858
-59.1241	-16.0012	-71.4592	-21.8183	-23.5334	-16.3777	-13.1584	26.4464	-1.26787	24.4189	14.3941	15.932	-0.542119	-15.5475	-13.8076	-29.2408		-40.4955	-34.5724	-59.9267	-33.4228	-48.1826	-52.0426	-26.838	-9.3126	-12.5191	-4.76261	-11.4074	-9.92885	-18.4612	-25.3048	-20.9876	-31.1204		2.50903	-10.8264	-24.8737	-6.30704	-11.2248	-3.55423	-1.13408	-13.2008	-4.22204	-0.788423	-1.64286	-4.80995	-4.05413	-5.8323	-0.402532	2.37611
-69.0713	-21.4698	-71.5282	-16.1134	-26.5619	-2.75193	-30.342	-1.76081	-10.9728	14.2067	2.33537	-0.277504	-13.5697	-10.7062	-36.8216	-31.2873		-42.1378	-35.2738	-55.3715	-21.9518	-39.7082	-45.5418	-34.9499	-20.1623	-17.2983	-6.3575	-16.4373	-16.44	-25.258	-21.4216	-34.1026	-32.4959		2.43466	-0.31999	-9.64709	-1.28531	3.15302	0.361391	0.671297	0.97107	0.761795	4.29858	1.10625	4.77242	2.30878	0.426903	2.42903	1.35196
Measure	Moment (Nm)																Measure	Moment (Nm)																Measure	Moment (Nm)
Joint	Hip																Joint	Knee																Joint	Ankle
Condition	Jump height 1 / 160% body mass																Condition	Jump height 1 / 160% body mass																Condition	Jump height 1 / 160% body mass
P01	P02	P03	P04	P05	P06	P07	P08	P09	P10	P11	P12	P13	P14	P15	P16		P01	P02	P03	P04	P05	P06	P07	P08	P09	P10	P11	P12	P13	P14	P15	P16		P01	P02	P03	P04	P05	P06	P07	P08	P09	P10	P11	P12	P13	P14	P15	P16
-13.0141	-6.72545	-8.16162	-11.7337	-19.4468	-11.3963	-8.0484	-3.23725	-6.44009	-5.2412	-4.96755	-15.9656	-10.9957	-16.1789	-39.6387	0.801383		-15.095	10.6692	13.8118	10.8171	6.41882	-0.180823	4.58804	-7.87767	-4.93538	19.3624	6.87448	6.73402	-2.62585	18.4295	3.17828	1.47157		-51.5764	-5.57632	-48.7676	-23.0491	-26.7234	-7.76882	-28.6302	-39.0566	-13.9588	-21.1388	-3.71665	-7.77523	-51.4153	-25.098	-66.0613	-19.0034
-13.1852	-6.04757	-9.12177	-12.2466	-18.9907	-13.7868	-8.11879	-3.78699	-6.91577	-5.46058	-5.26562	-16.6422	-12.6366	-14.6873	-38.9	1.28402		-13.3943	10.9432	13.6738	11.8683	7.51505	2.61154	5.2011	-7.08364	-4.36242	18.5431	7.70514	8.25184	-2.617	20.5979	3.39356	1.85628		-48.8367	-5.40694	-48.3073	-22.9468	-26.339	-6.68518	-28.2029	-38.2918	-13.2009	-20.4032	-4.372	-6.75528	-51.8068	-23.427	-66.6047	-18.4094
-11.4061	-5.38735	-9.16805	-12.7609	-19.0699	-14.3585	-7.55026	-3.99691	-7.73237	-6.10176	-7.90818	-15.9583	-13.0124	-13.7165	-36.9109	1.45283		-11.0014	11.2588	13.7655	12.9633	8.36061	5.93352	5.80736	-5.98377	-3.95773	17.5123	8.33054	9.93066	-2.20022	22.7081	3.95754	2.35539		-45.5193	-5.19599	-47.5895	-22.5497	-25.7835	-5.42943	-27.6575	-37.1262	-12.5593	-19.6936	-5.04522	-5.90199	-52.1164	-21.7275	-66.5235	-17.7086
-8.2188	-5.20094	-8.43721	-13.4323	-18.9468	-12.8919	-8.1316	-5.56043	-8.2806	-7.47357	-9.5196	-14.3785	-12.8848	-12.8811	-35.7174	0.937248		-8.11979	11.4029	14.5102	14.0459	9.178	9.64327	6.24322	-5.02927	-3.48116	16.2268	9.14526	11.722	-1.83416	24.9171	4.92423	2.71226		-41.9565	-5.06378	-46.3261	-21.8769	-24.8494	-4.06829	-27.1233	-35.6085	-11.886	-19.0361	-5.76997	-5.18181	-52.4984	-19.777	-66.3289	-17.0085
-5.23055	-5.8939	-9.23844	-13.231	-18.1856	-9.77	-8.70307	-7.27183	-8.63036	-8.93031	-9.16972	-12.9725	-13.0969	-11.8111	-35.6117	0.128843		-5.63154	11.3024	15.557	15.1248	10.2735	13.2773	6.92805	-3.83023	-2.97316	14.9334	10.0513	13.4684	-1.38463	27.298	6.19898	3.02283		-38.6745	-4.9473	-44.5173	-21.1309	-23.4826	-2.75986	-26.4508	-33.7709	-11.2026	-18.3743	-6.65617	-4.41287	-52.5207	-17.6046	-66.088	-16.0716
-2.54501	-6.71939	-8.44791	-13.928	-17.9725	-4.58287	-8.77215	-8.37966	-9.38749	-10.3295	-8.77447	-11.7654	-13.3009	-10.2277	-35.7314	-0.879027		-3.55984	11.2858	16.885	16.0713	11.3844	16.047	7.59622	-2.30352	-2.54464	13.607	10.8349	15.184	-0.973981	29.8365	7.46753	3.25753		-35.5386	-4.70559	-42.5897	-20.2498	-21.8509	-1.36486	-25.6581	-32.0563	-10.6089	-17.6787	-7.56776	-3.53625	-52.3915	-15.3696	-66.7481	-14.9991
-0.0618737	-7.24937	-5.93606	-14.9162	-18.237	-0.10017	-8.65927	-8.4315	-10.6229	-12.1217	-10.3386	-10.342	-12.9114	-8.8123	-35.3241	-1.75061		-1.95238	11.309	18.4715	16.8597	12.3301	17.481	8.57923	-0.135688	-2.14447	12.0257	11.3497	16.6379	-0.533345	32.2365	9.44156	3.44261		-32.6634	-4.52398	-40.6727	-19.59	-20.1808	0.198405	-24.5583	-30.2929	-9.99158	-16.9976	-8.38926	-2.80607	-51.9612	-13.1123	-67.0565	-13.8691
2.91248	-6.71218	-6.23089	-14.6838	-18.6028	6.14558	-7.87471	-8.99163	-11.5901	-13.7235	-11.1532	-8.88455	-12.3982	-7.62415	-34.245	-2.02416		-0.335867	11.7289	19.2397	18.1432	12.9557	18.8777	9.88623	1.99644	-1.91423	10.5055	12.0755	17.7348	-0.263442	34.42	11.5809	3.65662		-30.103	-4.23666	-38.3806	-18.9946	-18.7041	1.44449	-23.425	-28.6868	-9.49375	-16.3267	-9.11476	-2.15472	-51.1844	-10.8846	-66.7785	-12.7087
7.70825	-5.14521	-8.59025	-15.0589	-19.5144	13.5869	-7.22709	-9.80078	-11.8885	-15.0416	-10.6629	-8.07879	-12.1606	-6.80514	-33.5461	-2.1685		2.20594	12.6048	19.0791	19.6198	12.9193	20.2836	11.4676	4.24814	-1.58076	9.0939	12.89	18.5539	0.221663	36.0499	13.507	3.85871		-27.6412	-3.87193	-36.2054	-18.184	-17.3712	2.19884	-22.2658	-27.4214	-9.00995	-15.8088	-9.92876	-1.47816	-50.0604	-8.7361	-65.6586	-11.4442
11.9556	-2.32733	-9.6437	-14.0951	-19.4734	19.15	-8.03837	-7.98839	-13.1924	-15.9556	-11.0094	-7.66236	-12.8713	-5.66559	-33.3103	-3.2652		4.74762	13.7145	19.7354	21.7412	12.8733	21.8837	13.0563	7.21377	-1.49555	7.92634	13.217	19.0346	0.801594	37.3933	14.7582	3.74413		-25.5417	-3.58088	-33.8098	-17.6358	-16.1182	2.67548	-21.2627	-26.2999	-8.61114	-15.1941	-11.0547	-0.851652	-49.1042	-6.72072	-63.5018	-10.2673
12.7603	1.77705	-10.0067	-12.7603	-18.1487	25.1681	-8.55319	-4.39134	-14.2623	-16.7104	-11.5792	-6.81855	-14.7339	-3.74875	-33.9606	-4.28782		5.97733	15.1025	20.6106	24.6999	13.6407	25.9205	15.1545	10.3007	-1.43031	6.75296	13.3585	19.2568	1.30505	38.8622	14.8909	3.4993		-23.7737	-3.358	-31.5197	-17.4215	-14.8494	3.05856	-20.0922	-25.2358	-8.16325	-14.6862	-12.3786	-0.445714	-48.685	-4.68671	-59.7081	-9.26828
10.7905	5.50515	-9.23848	-12.5574	-17.2944	32.3714	-6.91206	-0.645517	-15.4538	-16.6887	-12.126	-5.34501	-17.152	-1.74776	-35.262	-3.29885		5.87911	16.5555	21.9647	27.0384	14.1497	33.2446	17.7033	13.6749	-1.54958	5.93959	13.2509	19.9895	1.75583	40.8024	14.4216	3.54175		-22.6419	-3.23342	-29.4038	-17.4755	-13.8283	3.66009	-18.8061	-24.2099	-7.81045	-14.0233	-13.6542	-0.063028	-48.6505	-2.83865	-54.2095	-8.29246
10.7377	8.44015	-7.7042	-11.9658	-15.7894	37.6851	-3.33175	2.05707	-17.1458	-15.4725	-12.6907	-4.80366	-19.6641	0.592067	-37.9693	-0.677209		6.75036	17.9376	23.8867	29.3781	14.8001	40.2409	20.7999	17.5984	-1.55035	5.56738	12.7688	20.917	2.59562	43.2824	14.119	3.83696		-21.6477	-3.02808	-26.954	-17.5374	-12.9254	3.65697	-17.6477	-23.3611	-7.39226	-13.1783	-14.9031	0.108795	-48.8498	-1.04397	-47.2299	-7.4377
11.4515	10.8433	-7.56735	-12.5428	-13.2105	35.7709	-0.988473	2.69013	-17.2421	-13.9669	-13.1862	-5.23959	-22.0544	2.7465	-40.4232	1.05706		7.60852	18.9735	24.7028	31.1718	16.3253	43.3015	24.0428	21.036	-0.833423	4.90184	12.0489	22.1304	3.55068	45.2853	15.2979	3.83524		-21.1074	-2.90655	-24.4081	-17.522	-11.7973	2.61384	-16.6505	-22.5772	-6.94476	-12.6633	-15.8986	0.219931	-49.0099	0.740331	-39.7152	-6.65471
10.903	13.4208	-7.53567	-13.6862	-10.7095	27.2069	-1.79039	0.536965	-17.8837	-12.0035	-13.4623	-4.76528	-23.4029	4.20948	-41.4451	1.76279		7.69814	19.8335	24.7894	32.8919	17.6811	43.2643	26.8251	23.3891	-0.222014	4.11842	11.6031	24.6822	5.02307	46.056	17.7997	3.34883		-20.9952	-2.97202	-21.8714	-17.4889	-10.6895	0.704195	-15.8869	-22.0221	-6.72917	-12.1472	-16.514	0.385609	-48.887	2.23262	-31.6473	-5.92313
7.23151	15.943	-8.23839	-16.7571	-9.95045	17.8352	-4.36941	-4.22136	-18.1262	-10.3006	-13.2217	-4.3064	-25.328	5.14345	-41.062	3.4314		6.18004	20.5976	24.3802	34.1247	18.7605	43.339	29.6637	23.8126	0.189247	2.83736	11.613	27.7749	6.09091	45.6832	21.1758	3.26891		-21.4402	-3.10646	-19.6099	-18.1591	-9.65294	-1.41581	-15.2427	-21.4048	-6.66004	-11.8537	-16.9431	0.364735	-48.6941	3.56548	-23.9564	-5.23239
2.65478	16.7387	-7.71287	-15.3693	-10.5744	9.91781	-7.19258	-10.0008	-17.3955	-8.80112	-13.0123	-4.49473	-24.1158	5.6693	-41.963	5.41571		4.58047	20.9523	26.1312	38.2085	20.0256	43.548	32.4355	22.9589	0.579596	1.55554	12.0702	30.8675	7.47024	44.828	23.0829	3.45373		-22.1499	-3.24747	-17.8173	-19.0122	-8.73549	-3.20296	-15.0585	-20.729	-6.80794	-11.7681	-17.3082	0.0222126	-47.9592	4.54334	-17.0344	-4.68178
-0.14074	15.7098	-5.12267	-14.2515	-9.35804	3.5067	-9.38559	-15.9969	-16.9397	-7.77	-12.7529	-3.8737	-20.9598	5.8881	-43.9607	7.05621		4.32089	20.9935	31.1211	42.4032	21.9157	44.38	34.985	21.296	0.855774	0.640707	13.552	34.1474	8.47451	43.4373	23.5199	3.64828		-23.1905	-3.30207	-16.2179	-19.9675	-7.81181	-5.29237	-14.8863	-20.0005	-7.15904	-11.7739	-17.619	-0.417135	-46.4975	4.89565	-10.6472	-4.19686
-0.120815	14.0024	-3.28102	-13.8728	-8.58119	-2.45519	-11.2259	-19.321	-17.8973	-7.70988	-12.9637	-2.45741	-19.8361	6.73689	-44.3411	9.04649		6.03375	21.2717	36.5869	46.2222	23.9453	47.2397	37.1565	21.689	0.601476	0.293497	16.5568	37.066	8.43314	41.0966	23.421	4.3104		-24.414	-3.41631	-14.7997	-20.9067	-6.98647	-7.814	-15.0021	-19.7389	-7.93804	-11.9514	-18.1765	-0.600415	-44.1526	5.27618	-4.84549	-3.57604
0.819607	12.9749	-1.26992	-14.5377	-10.3106	-8.80807	-12.6033	-21.5203	-18.9039	-8.30325	-14.0126	-1.55975	-20.2336	7.6118	-43.1629	9.47609		9.09126	22.4696	42.5784	49.1509	24.9316	51.8234	38.8471	22.8346	0.660052	0.400647	20.6738	38.5539	8.24541	37.4633	22.3407	4.08468		-25.6401	-3.70019	-13.2791	-21.5482	-6.22279	-10.8196	-15.2049	-19.7678	-8.89294	-12.4824	-19.0215	-1.38627	-41.3224	5.12274	-0.622075	-3.41397
-1.40326	12.2143	-2.07281	-16.0492	-13.5491	-14.4747	-13.5543	-23.3362	-19.9493	-9.16584	-16.0724	-0.786509	-22.6377	8.73879	-42.7468	9.45387		11.5057	24.3569	46.7318	51.8039	24.7324	57.1676	40.1228	23.7609	1.60869	1.19924	24.9928	38.7366	8.78778	34.0629	21.8418	4.05592		-26.9438	-3.98667	-11.9772	-21.954	-5.57635	-14.2325	-15.6997	-20.1076	-9.77633	-13.067	-20.0182	-1.75956	-38.8724	4.87768	2.42566	-3.26343
-10.1058	10.6939	-4.33819	-16.8604	-14.4276	-20.0939	-14.2699	-26.153	-22.0681	-11.2361	-20.0857	-1.03734	-27.8831	8.1348	-41.3786	8.39923		11.3302	26.305	49.3628	53.0286	24.9456	60.3516	41.1584	23.5565	2.31168	2.64796	28.1313	37.0162	9.6922	32.7322	22.6271	4.66907		-28.4514	-4.51164	-10.9015	-21.8494	-4.97343	-17.8752	-16.2691	-20.7833	-10.3976	-13.8743	-20.9481	-2.177	-37.4151	4.34118	4.71658	-3.24817
-20.8844	7.4889	-6.26938	-17.4652	-14.8659	-25.4694	-14.931	-29.9124	-24.005	-14.6331	-25.4303	-1.70148	-33.6521	7.20601	-34.8633	7.56881		11.4555	27.9976	51.3701	54.0656	25.814	62.7255	42.5571	24.6349	3.434	4.17084	29.4367	33.682	11.2009	33.461	25.5843	6.58605		-29.6601	-5.10981	-9.90984	-21.381	-4.34134	-21.7033	-17.0169	-21.9465	-10.6454	-14.9103	-21.8245	-2.37986	-37.5792	3.32125	6.845	-3.37302
-33.6268	2.28915	-8.41747	-17.7336	-18.9562	-30.3396	-15.9066	-32.3827	-27.0294	-18.2129	-29.5332	-2.62429	-34.927	6.89885	-40.1755	6.06742		10.628	29.1368	52.4914	56.5365	26.6462	66.9813	45.3007	27.6101	4.96709	5.79254	29.2369	30.0399	15.2061	33.6012	23.8321	9.17919		-30.9407	-5.60081	-9.42505	-20.9043	-3.88522	-25.7964	-17.9249	-22.9206	-10.8652	-16.3076	-22.1033	-2.38459	-38.4841	2.60644	7.02107	-3.43048
-47.711	-4.0118	-9.76759	-16.4142	-24.8974	-35.3523	-17.9395	-33.5038	-29.0854	-21.1115	-31.7867	-4.18765	-34.9899	5.30298	-49.8309	2.69866		6.86195	29.9187	55.1508	60.7175	27.1041	72.3481	48.2252	32.8778	7.78253	8.19968	28.074	28.0753	19.7188	32.0145	20.7099	11.7523		-32.3244	-6.36477	-9.08946	-20.6834	-3.53198	-30.0863	-18.8396	-23.8841	-11.2482	-17.9977	-21.9322	-2.70846	-39.2615	1.26925	5.89739	-3.57251
-49.8061	-10.7033	-11.5028	-14.9433	-27.8148	-41.3108	-20.908	-35.0366	-28.5547	-24.9048	-32.7571	-6.53445	-37.2192	1.49938	-53.0745	-2.8794		8.60164	31.3973	59.2448	65.4081	27.9304	77.7948	50.7159	39.2205	12.1065	10.7454	27.3147	28.9413	23.2149	30.9966	21.1388	12.6496		-31.2138	-7.29481	-9.41229	-20.344	-2.91771	-34.6019	-19.764	-24.4346	-11.5626	-19.9447	-21.9896	-3.65017	-40.0993	-0.524205	5.68863	-3.82737
-48.8399	-17.131	-14.3127	-15.2862	-31.1206	-47.6828	-24.5769	-39.6952	-30.8694	-30.1	-32.0955	-8.61004	-41.097	-3.34232	-55.5628	-8.52785		12.8286	34.1517	61.9678	69.7554	28.8194	82.4653	53.2276	44.6266	14.8558	12.7232	29.0487	33.1745	26.1391	32.4827	21.5234	12.624		-31.2679	-8.35226	-9.66684	-20.3659	-2.29948	-38.9356	-20.9096	-25.0745	-12.2656	-22.1448	-22.3428	-4.52946	-40.6289	-2.93398	6.00482	-3.97104
-56.6048	-22.1648	-17.4505	-14.952	-36.7215	-56.503	-29.3337	-45.0271	-34.4038	-35.7936	-29.9292	-10.8649	-44.3521	-8.09984	-62.9087	-14.1903		11.33	38.4634	65.2338	73.9596	30.5014	86.0409	55.4716	48.3639	16.5976	14.3306	34.092	41.2439	28.6539	34.4295	19.3225	12.6408		-31.716	-9.31506	-10.2555	-20.3276	-1.84561	-43.5968	-22.294	-25.3703	-13.2492	-24.26	-22.9965	-5.84624	-41.0327	-5.87041	3.97207	-4.06646
-66.0147	-25.7627	-18.8813	-16.1246	-41.475	-65.6333	-33.2402	-51.9827	-36.6383	-41.3156	-28.3032	-13.2947	-46.3804	-11.1963	-68.4385	-19.9302		8.97848	43.4906	70.154	76.8757	32.7302	90.2728	57.4987	50.3283	19.0941	16.7314	40.9961	50.78	30.2291	36.192	19.7818	13.0339		-32.6689	-10.5339	-10.9245	-20.9763	-1.45065	-48.9449	-23.6548	-25.7728	-14.8585	-26.2236	-23.9953	-8.21141	-40.7085	-8.50674	-0.639334	-4.20514
-70.9513	-27.924	-20.4799	-17.6114	-43.4738	-72.5195	-36.7112	-61.6761	-36.1608	-45.8088	-29.6064	-12.9245	-47.9037	-14.1705	-74.064	-26.8307		10.1712	48.4197	74.9221	78.9315	34.4167	96.7522	59.7455	51.1367	22.9108	20.8203	47.0428	61.4173	30.8053	36.7051	22.159	13.2755		-33.3289	-11.8051	-11.5207	-21.2907	-1.07761	-54.3622	-25.1179	-26.6713	-16.2782	-28.2029	-25.1629	-9.43331	-39.8808	-10.9809	-6.56078	-4.80002
-81.5025	-29.8686	-25.1647	-19.2775	-43.4381	-79.7543	-40.3837	-71.6085	-37.0729	-49.7739	-33.9074	-13.4984	-50.5795	-20.1251	-76.1134	-32.853		6.98022	53.3656	78.6898	79.4154	34.9426	102.498	61.6676	53.5981	26.5012	26.4272	51.7863	71.7777	31.0782	38.5788	24.9928	15.1927		-35.308	-12.8279	-12.396	-21.6809	-0.730851	-60.2528	-26.5395	-27.9585	-17.7859	-30.2401	-26.2491	-11.7967	-38.5165	-13.9822	-12.1807	-5.18147
-85.1169	-33.9749	-32.0215	-18.2515	-46.8389	-86.5523	-43.629	-80.944	-40.3735	-54.6454	-39.274	-17.7885	-54.1337	-27.7173	-79.7553	-38.9683		8.96532	58.0954	82.1682	81.8005	33.8035	106.457	63.5234	57.2064	30.3375	32.3773	55.0799	79.5311	32.5143	43.0809	25.6066	18.2306		-36.6929	-14.042	-13.5928	-21.9876	-0.86038	-66.3389	-28.2308	-29.6633	-19.1393	-32.364	-27.2846	-14.4783	-37.2254	-17.897	-16.0633	-5.76028
-85.4842	-40.4772	-37.8486	-18.4607	-52.5986	-93.0182	-46.5332	-87.2118	-44.6343	-60.6827	-43.1237	-23.7571	-59.9513	-34.1353	-84.1053	-44.5493		14.9029	62.7501	88.0639	85.0466	35.0571	108.722	65.0607	61.9421	36.7047	38.3783	56.5465	85.2256	34.0404	48.7835	25.1739	21.9816		-37.0096	-15.224	-14.9403	-22.5062	-1.29507	-72.4805	-29.6722	-31.1995	-20.5506	-34.6782	-27.8858	-17.0122	-36.4426	-21.8299	-18.6523	-6.61971
-96.9082	-48.0974	-43.6164	-19.9104	-56.389	-100.731	-50.5526	-93.826	-49.0387	-67.0303	-44.8129	-27.1913	-65.4644	-38.0071	-85.2294	-50.244		15.8218	68.0027	93.2983	88.7432	38.6691	109.465	65.8279	65.2877	43.8548	44.6304	56.3932	89.3386	36.2404	55.1937	25.539	25.6864		-39.2197	-16.4017	-16.5701	-23.6376	-1.66898	-79.2854	-31.44	-32.5917	-21.8218	-36.871	-28.3119	-19.5941	-37.1254	-25.7759	-20.5043	-7.75905
-106.876	-55.5764	-49.0099	-21.9738	-60.9045	-105.077	-54.1981	-102.925	-51.5986	-74.5279	-44.7104	-28.1318	-68.4534	-43.4167	-85.2993	-57.7372		18.4314	73.7733	97.4614	91.4249	42.862	113.197	66.5228	65.7142	50.191	50.8139	55.9743	91.316	39.6706	59.855	25.9453	28.3762		-40.6212	-17.5685	-18.1391	-25.4652	-1.91296	-85.6935	-32.9486	-34.1213	-22.8444	-39.1308	-28.5121	-21.642	-37.6138	-30.11	-21.8742	-9.26104
-114.36	-61.9628	-54.946	-24.8511	-69.4447	-110.104	-57.9623	-115.408	-53.7467	-82.4977	-44.1033	-27.7112	-71.5054	-51.7787	-90.652	-68.2988		21.6241	79.6871	102.339	93.4003	45.1722	117.066	68.8791	63.5386	55.1172	56.908	56.9283	92.9477	42.2031	64.4534	25.9645	29.5335		-41.5932	-18.6745	-19.9035	-28.162	-2.87434	-91.7204	-34.6597	-35.8859	-23.9259	-41.3132	-28.9433	-23.5215	-38.275	-34.7363	-23.5611	-10.9563
-124.284	-67.6173	-62.8909	-26.6776	-79.8945	-115.57	-61.6884	-130.802	-56.0439	-91.0824	-43.9518	-27.8007	-72.7287	-61.7546	-96.2677	-80.4675		20.9886	85.2341	106.775	95.594	46.3214	120.223	72.8917	62.3857	60.2524	63.1172	59.6403	94.8604	44.749	68.6826	29.1151	29.8616		-43.2431	-19.946	-21.9009	-30.9773	-3.82623	-97.4669	-36.4208	-38.524	-24.9299	-43.4508	-29.9056	-25.6047	-38.5778	-39.7116	-25.1776	-13.3304
-126.767	-73.5348	-69.3926	-28.8915	-89.2745	-118.503	-65.1819	-141.243	-60.7444	-99.2949	-45.1115	-31.4155	-72.046	-69.7342	-98.3792	-90.4608		23.0724	89.4335	113.444	96.0283	49.2742	124.923	77.1863	62.0048	66.569	70.3231	63.5401	96.1678	46.8488	73.6539	33.5112	31.6068		-43.5255	-21.3888	-24.1717	-33.3274	-4.89824	-102.721	-38.0434	-41.0464	-26.6403	-45.3643	-30.9967	-27.9881	-38.5253	-44.308	-25.7842	-15.4497
-129.915	-78.9394	-74.3449	-31.075	-95.0863	-121.359	-69.0833	-145.903	-65.3779	-106.218	-48.3912	-37.1281	-71.5208	-76.3418	-103.687	-96.593		24.0785	92.6228	119.755	96.8319	52.5394	129.145	80.8048	61.7171	74.6129	77.7123	67.2811	99.3464	49.3636	78.2551	34.4476	36.4537		-43.3794	-22.5434	-26.7435	-35.6093	-6.14937	-107.24	-39.4449	-43.373	-28.3614	-46.9253	-32.4228	-30.1431	-38.2543	-48.3163	-26.2775	-17.4474
-141.721	-83.4408	-76.9861	-33.0931	-98.0063	-124.867	-73.1139	-148.47	-71.8473	-111.496	-52.177	-45.0609	-75.2258	-85.2968	-107.913	-99.1736		21.0036	95.9894	123.061	98.0894	56.3643	133.479	83.6849	61.7971	82.2612	83.9155	70.5781	104.712	50.9093	81.514	34.1578	42.8624		-44.3297	-23.5961	-28.5281	-37.4003	-6.82107	-111.18	-40.5263	-45.7686	-30.5359	-48.1331	-33.8508	-33.7594	-38.1563	-52.4044	-26.9282	-19.3004
-152.45	-88.1061	-81.1382	-34.5577	-104.612	-129.619	-76.837	-148.472	-78.852	-115.985	-55.3021	-50.9562	-80.8564	-95.4302	-106.8	-101.085		20.9829	99.2578	122.863	100.944	57.9965	137.742	85.4529	64.3754	88.8054	88.9588	73.0971	111.614	52.4998	83.904	34.7741	49.6902		-45.02	-25.3128	-30.0107	-39.1334	-8.54645	-114.537	-41.5491	-47.9213	-33.2833	-49.3082	-35.0278	-36.61	-38.4209	-56.604	-27.3392	-20.5842
-163.625	-91.7481	-87.9918	-37.5461	-110.27	-134.895	-79.5536	-147.127	-83.3348	-120.462	-57.6145	-53.9983	-86.0284	-104.741	-104.333	-107.985		22.9105	102.424	119.869	103.554	59.8327	140.199	86.702	67.3726	97.1047	93.5698	74.231	120.078	53.3006	85.9839	34.6758	55.3102		-45.7184	-26.8303	-31.5201	-40.7645	-9.96293	-117.013	-42.2368	-49.732	-35.9071	-50.4967	-35.7428	-39.4579	-39.0575	-60.3586	-27.8106	-22.6105
-177.489	-95.8468	-92.6415	-41.1555	-115.118	-138.924	-82.6447	-145.367	-87.2636	-125.354	-59.2167	-57.4218	-91.9056	-113.301	-103.313	-116.646		24.7842	105.03	119.642	106.134	62.9506	143.481	87.0341	71.7244	105.104	97.6097	74.3988	127.72	52.7876	88.2164	36.1822	60.1041		-47.0344	-28.2843	-32.7981	-42.2193	-11.5308	-118.734	-42.8993	-51.2282	-38.6819	-51.5792	-36.2194	-42.8936	-40.1781	-64.1285	-28.4906	-24.789
-187.058	-101.562	-94.6317	-44.0104	-120.538	-144.21	-86.939	-143.74	-87.4514	-131.198	-59.6288	-61.5577	-95.4392	-121.25	-105.492	-123.699		28.5964	106.326	121.346	109.138	65.8925	146.751	88.1753	75.2875	112.194	101.33	74.4448	135.176	52.9592	89.3668	40.7483	65.7865		-48.2154	-30.3683	-34.344	-43.4715	-13.5535	-119.992	-43.6399	-52.2717	-40.8135	-52.604	-36.2742	-45.8331	-41.4087	-67.6713	-29.7176	-26.7046
-193.732	-105.806	-91.0867	-46.1563	-124.089	-149.723	-91.9418	-139.787	-88.6772	-136.577	-59.2996	-67.0405	-97.6925	-127.68	-108.628	-130.468		31.8372	107.532	122.428	112.726	71.4211	149.099	90.7683	79.1163	117.512	103.509	75.3616	144.084	52.2819	89.4909	47.7675	71.3067		-48.9026	-32.2664	-35.2227	-44.6959	-15.1542	-120.704	-44.7727	-52.9691	-43.135	-53.4046	-36.2007	-49.215	-42.7957	-70.7486	-31.438	-29.0167
-205.068	-109.151	-87.5242	-48.6306	-128.341	-153.663	-94.2126	-138.858	-91.9665	-141.748	-59.3158	-74.5788	-98.9411	-132.728	-109.595	-134.926		32.4697	108.345	123.05	116.665	76.273	152.713	95.2098	83.1308	121.555	104.879	76.9028	151.857	52.0842	88.972	54.0389	75.7671		-50.4398	-34.1116	-35.7944	-46.1181	-17.4953	-120.966	-45.7872	-53.3947	-45.8027	-54.0274	-36.1402	-52.4877	-44.4039	-73.8071	-32.975	-30.8464
-217.701	-114.015	-92.2634	-51.2828	-131.33	-160.63	-96.4148	-140.361	-94.8242	-146.571	-59.4709	-81.8088	-100.451	-138.325	-109.799	-136.847		33.5406	107.281	122.002	120.431	80.8731	156.114	99.3639	87.7477	126.808	107.333	79.8564	157.975	51.9749	89.3255	57.4291	80.5375		-52.4739	-36.7801	-36.6738	-48.176	-19.3563	-121.46	-47.0041	-53.6324	-48.3217	-54.4103	-35.7083	-55.2331	-46.1903	-77.0116	-34.0962	-32.1734
-227.776	-118.566	-102.437	-53.3207	-139.312	-169.38	-99.3779	-142.617	-100.723	-150.389	-61.1705	-85.3681	-101.305	-145.533	-111.439	-137.811		33.5403	106.098	121.019	125.593	83.8718	157.909	102.745	92.4125	132.086	109.127	83.6126	162.824	52.6478	89.7384	59.2428	85.7423		-54.4185	-39.7483	-37.2348	-50.8961	-21.7646	-121.889	-48.0497	-53.41	-51.2495	-54.5016	-35.851	-57.0317	-47.9625	-80.762	-35.4966	-33.1539
-232.922	-122.931	-112.726	-53.2021	-151.898	-176.072	-103.179	-148.274	-104.276	-152.308	-63.553	-88.8629	-103.427	-151.67	-111.822	-139.428		32.0034	105.647	120.458	131.488	86.607	160.283	105.191	95.0318	137.725	111.055	87.0605	164.557	54.718	90.3678	61.4244	90.1977		-56.3298	-42.8801	-38.0256	-53.3334	-24.882	-122.329	-49.0489	-53.2519	-54.0565	-54.233	-36.1985	-58.516	-49.7974	-84.5048	-36.8699	-33.8301
-233.507	-129.633	-116.675	-53.9726	-161.732	-181.352	-106.999	-154.889	-104.618	-154.846	-64.3972	-91.983	-106.778	-155.963	-111.439	-143.04		31.0327	103.805	121.634	136.547	91.6744	163.081	107.086	95.7293	143.155	112.444	89.6873	163.721	57.4092	91.6024	62.1593	94.0499		-58.171	-46.8865	-38.4432	-55.7303	-27.4542	-122.682	-49.8815	-53.7973	-56.5023	-53.7831	-36.5583	-59.6751	-51.1171	-88.32	-38.4826	-34.3622
-235.513	-135.709	-120.339	-55.1028	-172.177	-186.371	-111.293	-160.255	-106.858	-158.227	-63.9378	-93.3278	-111.66	-158.733	-110.993	-148.48		31.0629	101.808	125.622	140.829	95.6752	164.958	108.561	96.8985	146.73	112.456	90.2931	161.293	60.6765	92.9516	62.6831	97.1365		-60.5125	-51.4498	-39.4467	-58.0581	-30.3167	-123.019	-50.6445	-55.3806	-58.7325	-53.0173	-36.6198	-60.2046	-52.2327	-92.0993	-39.6713	-35.113
-240.053	-139.075	-130.924	-56.4923	-182.412	-190.938	-115.72	-167.068	-110.746	-162.135	-63.5972	-95.01	-116.509	-159.526	-113.879	-152.682		32.787	101.03	128.685	144.716	99.989	167.238	109.705	100.34	149.876	112.361	89.9208	156.943	63.7133	94.2751	65.8695	100.588		-63.6234	-56.183	-41.5853	-60.8018	-32.8761	-123.235	-51.5084	-58.3112	-61.164	-52.133	-36.583	-60.7518	-53.2222	-95.1481	-41.8543	-36.0446
-244.712	-142.631	-142.376	-57.8769	-191.232	-194.741	-117.436	-172.951	-113.488	-167.696	-63.4522	-95.8782	-120.341	-161.294	-116.333	-153.334		35.9427	99.5957	131.11	149.682	103.312	168.368	110.244	103.241	153.245	110.587	88.8887	152.895	66.7686	95.187	70.7972	105.726		-66.6752	-61.3513	-44.0335	-63.623	-35.4105	-123.155	-52.0021	-61.9428	-63.5815	-51.563	-36.6546	-60.8845	-54.0387	-98.2075	-44.3529	-36.7575
-250.704	-146.367	-154.59	-59.2906	-198.635	-196.293	-119.074	-178.647	-119.336	-171.871	-63.0974	-98.9531	-123.477	-163.694	-118.437	-155.357		38.358	97.7988	131.336	154.035	105.014	169.568	108.124	105.782	154.429	108.63	87.5817	151.617	69.735	96.5502	76.5627	109.345		-69.4727	-66.8379	-47.1142	-66.0922	-38.1307	-122.462	-52.8028	-66.0023	-66.5047	-50.9926	-36.4393	-61.8894	-54.4806	-100.751	-46.9967	-37.9641
-256.064	-148.555	-166.21	-61.0802	-205.76	-199.179	-120.079	-183.468	-123.245	-175.864	-63.1263	-105.661	-126.725	-167.896	-121.846	-159.797		40.711	97.485	130.14	157.916	106.896	169.915	105.891	106.497	155.35	107.903	88.3153	150.795	71.7302	97.2989	81.0136	110.683		-71.9216	-72.9029	-50.7913	-68.1785	-40.7786	-121.948	-53.8648	-70.4509	-69.8586	-50.9607	-36.5033	-63.8242	-54.4779	-103.48	-49.9694	-40.1127
-260.133	-149.601	-174.573	-63.0436	-213.42	-201.195	-121.409	-183.996	-125.188	-179.802	-64.0419	-110.903	-131.836	-171.632	-126.405	-162.043		42.8595	98.5702	128.822	161.04	109.676	170.245	105.526	109.164	156.382	106.675	91.2509	151.332	72.778	97.85	82.6509	111.971		-73.9504	-79.1082	-54.1685	-70.1511	-43.9444	-121.166	-55.3224	-74.8126	-72.5263	-51.3497	-37.1706	-65.5419	-54.457	-105.968	-53.6731	-42.4754
-263.978	-151.597	-186.289	-65.0276	-218.249	-200.347	-123.702	-184.803	-130.625	-181.509	-64.1361	-114.828	-136.212	-174.69	-131.03	-162.816		44.7326	99.8069	127.666	164.23	113.544	170.091	108.112	111.363	154.977	105.299	95.0656	154.279	73.2703	98.5433	84.0426	112.799		-76.1588	-85.0872	-58.9456	-72.3463	-46.8497	-119.817	-57.2386	-78.8481	-75.4299	-51.5941	-37.4312	-67.4337	-54.2048	-108.519	-57.0396	-45.3463
-265.842	-155.031	-194.024	-66.4656	-221.692	-196.633	-127.319	-186.434	-133.818	-184.082	-64.9633	-119.733	-139.947	-177.839	-137.202	-164.448		48.2934	100.928	128.329	167.587	118.058	169.628	111.698	113.968	153.667	103.949	97.5905	157.395	72.8531	99.7212	85.7983	112.905		-78.4207	-91.3069	-63.465	-74.448	-49.9229	-117.824	-58.988	-82.1743	-77.851	-52.278	-38.2538	-69.7241	-54.3581	-111.114	-61.0435	-49.1316
-267.014	-158.022	-199.445	-67.9341	-224.181	-193.45	-133.144	-190.331	-136.475	-186.459	-65.4831	-125.149	-142.84	-181.191	-139.185	-166.55		51.8228	102.876	127.445	170.033	122.87	168.806	114.285	116.433	151.084	103.688	98.9743	161.105	73.3084	101.203	89.4055	112.515		-80.404	-97.6727	-67.7423	-76.5954	-52.9281	-115.858	-60.7363	-84.8868	-80.0486	-53.2055	-39.2869	-72.2252	-55.4581	-113.778	-64.45	-53.5521
-269.392	-160.113	-205.414	-68.0217	-228.961	-190.741	-139.784	-195.635	-139.165	-187.25	-64.7842	-130.317	-144.914	-184.165	-142.597	-169.15		53.4161	105.6	126.475	173.177	127.223	167.635	115.945	118.733	148.322	105.621	100.22	165.435	75.3359	102.748	92.8777	110.601		-82.0894	-103.952	-72.2344	-78.5671	-55.8337	-114.292	-62.3279	-86.8683	-82.1685	-54.0254	-40.1624	-74.7651	-56.9118	-116.425	-67.7491	-58.5175
-270.863	-162.25	-211.309	-68.7144	-237.439	-186.848	-148.167	-199.83	-142.43	-190.724	-64.0717	-136.75	-148.892	-186.989	-147.675	-171.387		55.5536	107.973	128.728	175.45	130.126	167.153	116.264	121.224	144.693	106.724	99.9987	167.729	76.8972	104.538	96.3309	108.489		-83.6545	-110.073	-76.784	-80.2373	-58.8628	-112.752	-64.0906	-88.2129	-84.6976	-55.4772	-41.1569	-77.6515	-58.636	-119.321	-72.0676	-64.008
-269.51	-163.825	-217.096	-70.5262	-244.39	-185.463	-156.62	-201.685	-145.23	-193.531	-63.1645	-141.146	-152.688	-189.157	-151.436	-170.148		58.776	110.846	131.188	177.864	132.803	165.403	116.469	123.984	143.183	107.55	98.417	169.922	78.6874	106.203	102.294	107.68		-84.7992	-116.339	-81.757	-81.7892	-61.5777	-111.629	-66.3447	-88.9722	-87.6282	-57.2591	-41.8254	-79.9711	-60.2057	-122.273	-77.5036	-69.5885
-266.951	-163.963	-218.205	-74.0712	-246.906	-184.204	-164.568	-203.244	-148.971	-192.924	-63.4719	-144.972	-156.714	-188.853	-155.131	-166.879		61.4527	114.828	134.325	179.221	135.834	163.51	117.198	125.907	142.52	110.209	96.6857	171.688	80.2811	107.88	109.01	106.274		-85.5722	-122.454	-86.6962	-83.4358	-63.6446	-110.87	-69.0743	-89.9478	-90.8359	-59.169	-42.9536	-82.4044	-61.809	-125.056	-83.8217	-75.1603
-265.017	-164.389	-217.231	-78.3917	-249.507	-181.029	-174.355	-204.706	-151.535	-192.239	-64.2589	-149.844	-160.335	-186.604	-159.632	-164.313		63.3715	118.544	138.149	179.763	137.371	161.477	117.649	127.214	141.358	112.422	96.6979	171.149	82.0647	108.809	115.036	103.947		-86.2319	-128.237	-91.487	-85.8802	-65.683	-109.951	-72.5922	-91.9527	-94.0892	-61.4594	-44.9835	-85.5707	-63.0394	-127.799	-90.2447	-80.6692
-263.224	-165.017	-217.685	-79.7368	-252.283	-179.343	-181.758	-205.099	-152.628	-191.232	-63.8192	-152.649	-164.82	-182.571	-164.123	-161.669		64.3877	122.367	140.447	181.206	137.871	158.71	117.377	127.916	140.193	113.922	99.9068	169.404	83.5312	109.476	122.041	102.058		-86.5462	-134.054	-96.218	-88.2196	-67.667	-109.702	-76.1103	-93.9331	-97.0637	-63.9398	-46.7933	-88.6544	-64.3032	-130.158	-96.523	-85.6918
-260.792	-164.094	-217.232	-81.9676	-253.664	-177.867	-184.4	-205.422	-153.436	-189.778	-64.553	-154.046	-169.305	-178.725	-164.336	-159.489		64.6376	127.635	140.885	181.957	137.587	156.415	116.246	127.227	139.611	114.44	103.298	166.687	85.1531	109.639	128.719	100.134		-86.753	-139.592	-100.8	-90.6148	-69.6234	-110.155	-79.8284	-96.052	-99.9346	-66.6085	-49.2755	-91.8088	-65.2924	-132.355	-101.381	-90.3551
-255.893	-163.841	-214.119	-84.6308	-253.131	-177.275	-184.477	-205.048	-154.659	-187.64	-64.8905	-156.265	-174.117	-174.755	-165.879	-158.716		66.3238	132.789	141.644	182.12	135.698	153.516	115.176	125.502	139.559	114.958	106.207	160.962	86.4456	109.195	132.849	97.8209		-86.7992	-145.155	-105.317	-92.7416	-71.9652	-111.087	-83.6998	-98.3256	-102.651	-69.3992	-51.5887	-95.177	-66.7309	-134.134	-105.091	-95.077
-249.809	-164.066	-210.622	-86.9418	-249.809	-177.966	-183.424	-205.077	-155.261	-184.506	-65.3745	-156.42	-177.967	-170.382	-166.961	-156.818		68.7702	137.409	141.845	181.842	133.929	149.326	115.391	121.189	139.354	115.421	108.68	155.01	87.4441	108.466	137.093	96.4611		-86.8376	-150.474	-109.629	-94.3901	-74.7235	-113.63	-87.6552	-101.217	-104.861	-71.8699	-53.6589	-98.0873	-68.2859	-135.168	-107.271	-99.5216
-246.335	-163.539	-209.059	-89.1119	-246.7	-177.571	-183.16	-203.836	-155.46	-183.776	-67.3152	-155.51	-180.506	-166.223	-168.316	-154.043		68.7048	142.286	138.693	181.221	131.23	145.196	116.125	114.555	139.2	113.386	109.493	150.802	87.6342	107.088	140.663	95.6486		-87.3559	-155.401	-114.201	-96.0227	-78.0923	-116.998	-91.6105	-104.47	-106.673	-74.738	-55.9949	-100.958	-70.3895	-135.67	-108.041	-103.667
-245.043	-163.671	-206.74	-90.6594	-241.291	-178.59	-183.94	-204.279	-154.162	-180.839	-68.7727	-155.647	-180.709	-160.871	-168.187	-151.331		66.7862	146.607	134.834	180.288	128.281	139.431	116.611	105.941	139.141	112.386	109.355	147.827	87.2392	105.899	142.092	94.9635		-88.3762	-160.17	-118.681	-97.2333	-81.8744	-121.184	-95.3118	-108.524	-107.636	-77.4204	-57.5387	-104.042	-73.6033	-135.52	-106.824	-107.657
-243.183	-164.428	-202.436	-94.1518	-233.506	-178.247	-183.926	-204.105	-151.706	-175.406	-72.4701	-155.535	-179.177	-155.723	-167.106	-147.138		65.6541	150.093	131.334	178.435	125.843	133.8	116.526	98.8354	139.338	113.699	107.633	147.518	87.2394	104.362	143.463	95.495		-90.1462	-164.845	-122.591	-98.4823	-85.9062	-125.984	-98.3855	-113.045	-107.828	-79.7147	-59.3803	-106.863	-77.7033	-135.253	-104.522	-111.255
-239.137	-164.416	-197.69	-97.3679	-227.942	-176.31	-183.258	-202.623	-149.437	-171.587	-76.1769	-157.461	-177.785	-151.25	-165.733	-143.829		65.3636	153.261	127.3	176.4	122.306	127.944	117.107	92.564	139.322	114.204	106.382	147.598	87.2802	102.197	146.155	95.791		-92.4253	-169.099	-126.43	-99.5378	-91.1618	-131.271	-101.109	-118.271	-107.421	-82.1015	-61.2449	-109.944	-82.9192	-135.171	-101.703	-114.787
-234.688	-163.122	-191.974	-100.887	-221.402	-174.056	-183.621	-198.824	-145.99	-168.033	-77.5533	-159.945	-174.699	-146.622	-166.92	-142.015		64.683	156.043	124.261	174.269	119.013	122.444	117.235	89.2113	139.285	115.039	107.822	147.272	87.4798	100.211	148.151	96.3163		-95.4174	-172.583	-130.153	-100.433	-97.1232	-136.65	-103.883	-123.061	-106.75	-84.2392	-62.7444	-113.036	-88.6399	-135.073	-98.8275	-118.629
-231.105	-161.311	-184.979	-105.723	-214.981	-171.9	-183.574	-197.608	-141.973	-164.852	-79.7357	-159.357	-172.078	-142.282	-167.895	-136.129		63.3497	158.439	122.811	171.317	115.731	117.828	117.032	85.7583	138.79	116.537	109.747	149.737	87.462	98.0663	151.161	99.165		-99.1453	-175.771	-133.563	-101.626	-103.881	-142.025	-106.738	-127.776	-105.682	-86.467	-64.9231	-115.738	-94.5693	-134.747	-96.3765	-121.57
-228.307	-158.928	-178.651	-109.65	-208.167	-171.123	-181.192	-194.03	-138.788	-161.963	-81.9304	-159.849	-169.43	-138.826	-168.894	-130.203		61.898	160.45	121.763	168.671	113.571	112.689	117.386	84.5079	137.604	118.316	111.569	152.355	87.5037	95.697	153.524	101.887		-103.805	-178.491	-136.03	-102.737	-110.928	-147.123	-109.403	-131.617	-105.087	-89.0096	-67.2552	-118.96	-100.416	-134.504	-95.3144	-124.687
-224.336	-155.847	-178.64	-113.951	-200.009	-170.809	-178.133	-188.895	-133.92	-158.162	-84.8078	-160.895	-165.967	-135.388	-167.939	-124.897		61.65	162.063	118.696	165.506	112.656	108.287	117.051	84.5256	137.915	120.592	113.061	153.701	87.1373	93.5716	154.761	104.007		-109.282	-180.58	-138.591	-103.956	-117.104	-151.576	-112.087	-134.806	-104.488	-91.6603	-70.2763	-122.501	-106.137	-133.993	-95.6426	-127.625
-219.47	-152.591	-177.393	-117.114	-192.049	-171.467	-174.661	-182.693	-131.443	-154.413	-87.7128	-157.935	-161.952	-132.205	-167.262	-117.126		62.143	163.053	117.035	162.199	112.492	105.038	116.242	85.9096	136.002	123.049	114.004	155.951	86.8907	91.5651	154.921	106.642		-115.242	-182.348	-140.552	-105.28	-122.087	-155.394	-115.313	-137.281	-104.409	-94.4042	-73.9458	-125.612	-111.477	-133.313	-96.4543	-129.771
-215.963	-148.897	-173.924	-117.379	-184.319	-173.174	-169.662	-178.13	-126.433	-151.005	-89.732	-153.909	-157.769	-128.871	-164.055	-111.227		62.0748	163.508	116.175	159.313	114.116	102.369	115.105	87.1333	135.116	125.532	114.922	157.394	86.7313	89.7567	155.853	107.873		-121.633	-183.722	-141.564	-106.393	-125.828	-158.478	-118.761	-139.498	-104.538	-96.9709	-77.6231	-128.827	-116.32	-132.483	-96.6373	-131.847
-213.052	-144.258	-170.87	-117.116	-177.737	-174.08	-163.295	-173.274	-122.319	-147.789	-93.0477	-149.242	-154.832	-125.589	-162.69	-106.429		61.9348	163.686	115.153	155.234	116.145	101.061	113.901	88.9452	133.357	127.846	115.665	158.225	85.2732	88.066	156.046	108.05		-128.115	-184.558	-141.784	-107.952	-128.616	-160.424	-122.19	-141.291	-104.989	-99.6804	-81.9023	-131.908	-121.008	-131.482	-96.4314	-133.437
-209.128	-139.089	-169.26	-114.302	-170.897	-173.7	-156.853	-171.436	-119.638	-144.071	-96.3415	-142.759	-151.42	-122.94	-159.948	-100.482		62.5802	163.275	113.699	151.287	119.539	100.446	112.404	88.7939	130.576	130.243	116.069	159.688	83.6067	85.8709	155.313	108.296		-134.303	-184.949	-141.686	-109.934	-130.676	-162.104	-125.593	-143.057	-106.086	-102.628	-86.2484	-134.444	-125.038	-130.597	-95.9526	-134.694
-204.777	-133.06	-167.662	-108.784	-164.352	-171.036	-151.1	-164.052	-116.392	-139.982	-98.7421	-137.55	-148.171	-119.559	-155.926	-95.4201		63.3256	162.448	112.396	148.412	123.441	101.891	110.575	92.6831	128.442	132.783	116.657	159.6	82.0065	84.0319	155.504	107.21		-139.998	-184.846	-141.782	-111.919	-132.565	-163.923	-128.974	-145.089	-107.7	-105.476	-90.5415	-136.904	-128.839	-129.775	-96.417	-135.755
-199.881	-125.951	-164.555	-105.05	-158.4	-169.627	-144.818	-158.159	-114.389	-136.214	-101.209	-131.935	-144.174	-116.475	-152.313	-89.7946		63.9582	161.092	112.641	144.476	126.729	103.088	109.592	95.3639	125.557	134.661	116.668	158.776	80.6638	82.037	155.266	105.247		-144.826	-184.175	-141.986	-114.375	-134.381	-166.275	-132.049	-147.414	-109.997	-108.373	-95.9731	-138.872	-131.956	-129.217	-97.6497	-136.645
-193.822	-117.834	-163.549	-98.6498	-151.753	-167.751	-140.47	-151.942	-112.583	-131.967	-100.962	-124.063	-141.004	-113.85	-147.575	-83.7361		64.6196	158.964	111.326	142.139	130.447	105.162	107.777	97.2246	123.012	136.645	117.583	158.538	78.7813	80.0051	154.519	102.348		-148.638	-183.056	-142.587	-116.971	-136.35	-169.557	-135.592	-149.563	-112.855	-111.127	-101.593	-139.98	-133.463	-128.987	-99.661	-137.022
-186.821	-108.294	-161.001	-92.9379	-146.209	-165.153	-137.139	-144.613	-111.97	-128.225	-101.486	-117.494	-141.083	-110.39	-145.457	-80.3336		64.7209	156.852	110.894	138.674	133.194	106.888	105.889	99.3878	119.334	137.911	117.298	156.432	75.6829	78.3777	151.662	97.4675		-151.351	-181.527	-143.169	-119.717	-138.836	-173.383	-138.994	-151.574	-116.823	-113.737	-108.192	-140.874	-136.12	-128.839	-103.426	-137.551
-178.799	-99.309	-156.742	-86.9267	-139.569	-162.524	-133.342	-138.71	-109.811	-124.5	-100.345	-110.825	-133.114	-106.361	-143.057	-75.5574		64.0593	154.014	110.954	134.993	135.947	107.67	104.162	99.4552	115.878	138.332	116.422	153.075	78.0239	76.8111	147.164	92.3631		-152.938	-179.927	-143.691	-122.788	-141.485	-177.801	-142.007	-153.434	-121.36	-116.13	-115.123	-141.475	-136.616	-128.909	-109.584	-137.602
-171.798	-91.2839	-152.317	-80.4476	-133.555	-158.358	-128.236	-133.787	-107.076	-120.446	-95.8473	-102.478	-129.76	-102.011	-139.395	-68.9433		61.7885	149.918	110.687	130.599	136.545	108.393	102.318	98.9417	112.077	137.7	115.814	149.196	77.5449	74.8568	141.985	86.6121		-153.549	-178.491	-144.232	-126.046	-143.691	-182.02	-144.283	-155.092	-125.808	-118.115	-121.451	-141.528	-137.37	-128.881	-117.216	-137.061
-163.633	-82.0502	-146.449	-71.7528	-126.633	-154.039	-122.117	-128.404	-103.524	-116.939	-90.5093	-94.172	-118.053	-97.8872	-135.727	-62.3846		58.2218	145.061	110.598	125.199	136.68	107.709	99.9066	97.7813	107.958	135.121	113.841	143.195	82.8609	71.9012	136.948	79.5172		-153.429	-176.835	-144.492	-129.341	-145.364	-186.039	-145.923	-156.714	-129.758	-119.89	-127.82	-141.599	-136.719	-128.934	-125.111	-136.217
-151.118	-69.8672	-140.542	-61.7992	-119.681	-147.783	-115.302	-120.345	-99.6003	-112.017	-83.6328	-83.6366	-108.678	-92.6467	-131.754	-54.5553		54.2098	139.37	109.247	117.208	135.581	105.756	96.9444	97.9174	102.71	131.085	111.886	136.269	86.3283	68.3564	131.628	71.3114		-152.491	-174.514	-144.842	-132.904	-146.42	-188.772	-146.722	-157.754	-133.221	-121.212	-132.977	-141.323	-136.844	-128.689	-132.937	-134.214
-136.55	-55.9758	-131.759	-51.2298	-112.632	-139.717	-107.287	-113.757	-94.291	-104.865	-76.0893	-71.6078	-97.6746	-86.0408	-127.686	-46.5225		48.7771	131.383	108.204	104.679	132.643	102.056	92.5465	95.8771	97.183	125.369	108.617	128.616	90.5225	63.8992	125.409	61.2298		-150.691	-171.589	-144.877	-136.361	-146.996	-190.019	-146.286	-158.824	-136.394	-122.23	-137.351	-140.648	-136.958	-128.041	-140.117	-131.166
-120.072	-39.8319	-120.882	-39.9115	-103.228	-128.412	-95.3746	-105.675	-88.1537	-95.8245	-67.0526	-60.996	-85.7549	-77.6182	-123.476	-37.5135		41.467	120.926	106.317	86.6128	128.879	96.8428	87.6561	94.1424	90.327	117.457	103.232	118.684	94.1253	58.0726	117.373	49.2588		-147.903	-167.744	-144.877	-138.846	-146.481	-189.09	-144.329	-159.275	-139.317	-123.067	-139.793	-140.264	-136.588	-126.729	-145.991	-126.332
-97.8999	-22.6853	-105.186	-32.9867	-93.4163	-111.255	-81.2104	-97.3147	-78.7233	-84.709	-60.0831	-48.4467	-76.2337	-67.7105	-114.502	-27.4386		33.2569	107.245	103.538	59.9353	123.117	89.9628	80.5168	91.7522	81.8348	106.939	93.7478	108.444	94.1725	50.2934	108.461	35.732		-143.929	-162.972	-144.46	-138.89	-144.893	-185.435	-140.556	-159.387	-141.666	-123.445	-140.556	-139.351	-136.487	-124.364	-150.917	-119.147
-69.3826	-3.66663	-85.1311	-29.6603	-82.4052	-89.9766	-64.7851	-87.6265	-63.0742	-72.8347	-50.8624	-34.6415	-63.7756	-55.2847	-105.803	-20.6534		24.7988	90.7455	98.8949	28.8933	115.346	79.4108	70.1734	88.7249	72.424	92.8117	82.103	97.2382	93.6886	40.7629	97.1737	19.853		-138.829	-156.874	-143.391	-134.572	-142.028	-178.487	-134.95	-158.231	-142.811	-123.262	-138.474	-137.601	-135.371	-120.417	-155.275	-109.548
-35.2107	16.9374	-54.4215	-25.2229	-71.4425	-63.7745	-45.1634	-77.5823	-44.1555	-56.8335	-39.377	-23.8481	-50.9932	-40.2561	-94.3733	-13.9562		16.7103	72.0865	94.8273	-0.362829	104.303	64.0523	56.9246	82.1423	61.0937	76.67	67.3135	81.1792	89.6087	29.21	84.7249	4.43185		-132.395	-148.716	-138.53	-124.828	-137.913	-167.463	-126.567	-156.251	-142.312	-121.253	-132.716	-135.258	-134.007	-114.279	-158.13	-97.0919
3.70148	32.1659	-22.2014	-18.3208	-58.4096	-27.9242	-23.7015	-61.8765	-19.6684	-35.9409	-27.1062	-5.96947	-30.817	-26.6988	-73.8053	-7.89753		10.7335	50.4888	85.0846	-23.1858	91.7959	46.5415	40.3793	73.7782	48.493	58.3544	50.2303	67.5152	85.5736	14.5094	73.4139	-8.87402		-123.79	-138.007	-131.837	-109.163	-132.421	-151.487	-115.115	-152.108	-138.623	-116.145	-121.825	-130.386	-129.437	-105.325	-158.994	-82.1826
37.1852	40.2336	18.1095	-13.0815	-41.8053	18.697	-3.91822	-42.3714	7.24638	-11.2851	-17.5182	9.1069	-6.12824	-16.7776	-39.7866	-6.11853		4.09619	27.4109	72.7117	-37.8859	78.1665	29.5089	21.6479	61.1871	33.6687	38.7922	31.9824	52.7737	77.6987	-1.12078	63.1357	-19.3812		-113.144	-124.182	-120.526	-89.7427	-124.335	-129.326	-100.186	-145.38	-130.207	-107.221	-106.457	-121.553	-121.48	-93.3781	-155.964	-64.7911
51.8404	38.9069	62.6384	-26.7581	-24.4272	49.7507	10.6181	-15.1234	30.6399	21.6164	-6.20686	17.8294	27.9633	-11.8734	3.59147	-2.35265		-5.47682	5.24322	59.9479	-53.2683	62.658	9.527	2.55662	46.8778	19.4083	23.2407	17.6924	33.4995	70.8394	-14.7745	54.8056	-22.4243		-99.9774	-106.834	-103.328	-68.5279	-113.623	-102.586	-82.3222	-133.664	-115.533	-93.8365	-86.5639	-108.056	-107.127	-78.9054	-146.258	-43.9954
41.1257	33.0501	85.5262	-48.7615	-9.72595	48.2445	12.928	8.14698	33.3621	53.4677	1.04455	23.6886	56.2296	-9.90728	19.014	-11.5815		-18.2238	-10.8812	39.0507	-66.1915	45.0296	-12.0347	-14.9815	26.2363	2.74443	12.1784	6.05203	10.9108	58.2759	-23.4143	37.3178	-26.8196		-82.5497	-84.9446	-80.5601	-47.0645	-98.8747	-71.6636	-61.2847	-115.624	-94.314	-76.4245	-64.6721	-87.0809	-87.2408	-60.9714	-126.692	-25.9595
10.3149	23.1386	61.4819	-54.403	-0.275875	5.36792	3.15791	32.7441	21.4063	68.6843	2.8214	25.3335	62.2102	-6.45051	-4.20355	-49.2525		-31.6273	-21.1025	7.01875	-66.0442	22.3016	-37.8192	-26.3031	8.0497	-10.7689	1.4274	-4.74041	-14.1522	33.7646	-26.0954	8.97893	-47.1299		-58.0775	-58.8691	-53.5181	-29.2323	-79.934	-38.9238	-37.4912	-88.4527	-66.037	-55.5143	-41.8988	-57.6565	-60.4458	-39.5756	-95.319	-19.9037
-27.5667	0.952338	19.6663	-47.6199	2.04655	-54.7855	-24.3906	38.7892	8.04365	53.285	10.6103	17.1861	52.5237	-17.0341	-32.2866	-56.473		-41.8761	-31.3388	-12.4898	-52.1408	-6.37611	-70.3471	-33.9991	-7.04825	-17.1146	-11.3195	-5.94529	-36.2544	11.02	-31.0326	-20.5435	-48.8557		-29.6933	-31.6371	-25.0073	-13.7275	-57.1943	-25.0407	-13.6871	-55.3442	-36.5037	-31.7579	-18.6307	-27.7485	-23.3836	-20.0129	-48.1154	-8.63842
-51.5448	-17.2135	-17.1369	-26.9517	16.2958	-30.1851	-43.4237	25.0909	-9.31186	11.465	5.42161	11.7107	36.5978	-22.5892	-55.8065	-43.8518		-42.969	-37.8365	-26.7989	-25.3504	-14.2151	-51.4468	-35.9911	-15.681	-23.8303	-21.9622	-13.6647	-44.5181	0.934177	-31.3193	-44.9268	-39.7531		-9.51909	-12.2844	-6.34467	-4.58245	-20.891	-2.63961	-0.686101	-25.0821	-15.6671	-6.80607	-7.21377	-9.3129	-3.18174	-5.62753	-9.20137	1.37356
-55.0727	-31.6878	-55.1797	-12.291	3.608	-15.3988	-49.73	-19.279	-9.63077	-21.2021	-4.17174	11.0055	5.8958	-19.2439	-55.7395	-50.8783		-36.3197	-39.7262	-40.2413	-5.5958	-19.9455	-43.0334	-36.9371	-28.9872	-23.0344	-31.239	-21.4666	-40.6323	-15.6755	-27.9236	-54.2451	-46.3225		0.326762	-0.431824	-0.016715	-3.47765	1.85181	-0.743291	1.53362	-2.90016	-0.983306	-1.41178	-0.869213	1.65478	3.36536	0.327439	1.25276	-1.76683
Measure	Moment (Nm)																Measure	Moment (Nm)																Measure	Moment (Nm)
Joint	Hip																Joint	Knee																Joint	Ankle
Condition	Jump height 2 / 100% body mass																Condition	Jump height 2 / 100% body mass																Condition	Jump height 2 / 100% body mass
P01	P02	P03	P04	P05	P06	P07	P08	P09	P10	P11	P12	P13	P14	P15	P16		P01	P02	P03	P04	P05	P06	P07	P08	P09	P10	P11	P12	P13	P14	P15	P16		P01	P02	P03	P04	P05	P06	P07	P08	P09	P10	P11	P12	P13	P14	P15	P16
0.327198	-9.15463	-10.5441	-5.30214	-6.61834	-4.97807	-3.28756	6.68011	-2.80252	-1.67543	-2.97034	-2.60327	-0.359183	-3.07834	-3.09538	0.269525		-5.26262	2.99609	9.3958	3.00788	-3.48867	-1.08674	5.11363	6.66951	1.61703	3.20872	4.39677	5.27752	3.63684	9.82834	14.6955	3.43758		-29.5181	-11.7317	-9.55884	-11.4309	-25.7894	0.372553	-21.3192	-7.31999	-9.00535	-8.84347	-0.0257139	-5.33293	-9.96173	-12.9481	-22.9862	-8.68509
0.464687	-8.69899	-11.0667	-5.52566	-7.33393	-4.83447	-3.954	6.09474	-3.277	-1.7448	-3.95639	-2.3678	-0.598873	-2.68963	-3.76186	-0.244272		-4.70911	3.13374	9.34113	3.00712	-3.44233	0.00857291	5.61044	7.70915	1.71019	3.38	4.55826	5.79737	4.28353	10.331	15.9209	3.49586		-29.2659	-11.513	-9.1181	-11.2553	-25.5024	0.922249	-20.5731	-6.57937	-8.71272	-8.60603	-0.233375	-4.87015	-9.48951	-12.504	-21.5691	-8.28872
-0.457784	-8.04354	-10.5816	-5.92188	-8.08315	-4.51156	-4.06746	5.64683	-3.9881	-1.70717	-4.79653	-2.3265	-1.0121	-2.37652	-5.69797	-0.748661		-4.19077	3.36585	9.78632	2.98443	-3.46757	1.17442	6.12124	8.64331	1.80013	3.66984	4.739	6.28941	4.89682	10.8082	16.8408	3.61484		-28.827	-11.1862	-8.69522	-11.1135	-25.1743	1.42471	-19.9447	-5.85151	-8.40662	-8.27714	-0.456654	-4.42371	-9.09233	-12.0515	-19.7477	-7.92391
-1.36341	-7.54678	-9.78386	-5.81722	-8.78325	-3.7859	-4.21395	6.30672	-4.68965	-2.00423	-5.37732	-2.40525	-0.962095	-2.24774	-7.71453	-1.13878		-3.35144	3.61207	10.6625	3.20124	-3.52222	2.5245	6.73354	9.79127	1.89765	3.93303	4.97707	6.77012	5.87179	11.2715	17.5364	3.74011		-28.0376	-10.8817	-8.33899	-10.8432	-24.7959	1.98265	-19.3295	-5.14466	-8.09188	-7.91521	-0.690901	-3.97304	-8.50045	-11.6032	-17.26	-7.58539
-1.82233	-7.64377	-8.66545	-5.59597	-9.09977	-2.96498	-3.772	9.02637	-5.30411	-1.87425	-5.70791	-2.73677	-0.495886	-2.23325	-9.25453	-1.48161		-2.22008	3.75315	11.8917	3.44186	-3.48604	3.8956	7.61605	11.3954	1.95794	4.29836	5.23392	7.07368	7.05681	11.7515	18.0716	3.85358		-26.9974	-10.6034	-7.98735	-10.6271	-24.4025	2.53966	-18.5327	-4.5081	-7.8036	-7.4708	-0.966392	-3.61076	-7.86048	-11.1564	-14.2735	-7.27259
-2.16137	-8.0618	-7.51867	-6.11679	-8.81342	-2.34169	-3.02495	11.9218	-5.88978	-1.30937	-6.05311	-3.16778	0.287978	-2.24896	-9.63011	-1.70895		-1.06526	3.91152	13.1263	3.49674	-3.28047	5.08477	8.69326	12.7959	1.97444	4.63548	5.42485	7.31149	8.2423	12.2424	18.853	4.00991		-25.8424	-10.2393	-7.56318	-10.4788	-23.8741	3.04273	-17.4699	-4.06801	-7.52358	-7.02073	-1.28834	-3.24951	-7.31662	-10.7236	-11.0722	-6.95804
-2.55841	-7.89981	-7.00367	-6.80218	-8.34291	-1.51641	-3.34386	13.6639	-6.32191	-1.01633	-6.69849	-3.50365	1.59208	-2.19866	-8.81687	-1.75879		0.032705	4.17672	13.988	3.45689	-3.05173	6.13884	9.69595	13.6722	2.04074	4.89929	5.5295	7.6381	9.51127	12.7563	20.0702	4.18403		-24.6693	-9.94457	-7.07131	-10.3808	-23.2617	3.5012	-16.327	-3.65774	-7.22587	-6.51393	-1.66085	-2.87373	-6.83928	-10.3283	-7.76837	-6.67802
-3.09861	-6.98881	-7.11256	-7.19551	-8.83623	-0.464705	-4.40059	14.468	-6.1832	-1.36626	-7.53832	-3.79372	3.03144	-2.09545	-7.43279	-1.7163		1.16081	4.58559	14.4649	3.39894	-3.01818	7.03648	10.5505	14.0374	2.37902	4.90693	5.59231	8.01705	10.6992	13.2761	21.1746	4.34969		-23.4806	-9.60856	-6.53579	-10.3475	-22.5725	3.89654	-15.0686	-3.34163	-6.88263	-5.9252	-1.9964	-2.5515	-6.41189	-9.94979	-4.83056	-6.42245
-3.53594	-6.16367	-6.78512	-7.81036	-10.0746	0.283793	-4.69042	14.7177	-5.55166	-1.95738	-8.29782	-4.01029	4.21347	-2.0009	-6.28763	-1.69156		2.32651	4.95864	14.9318	3.37261	-2.96743	7.59252	11.4905	14.0901	2.91816	4.65859	5.56472	8.38683	11.7417	13.7606	22.1436	4.50797		-22.3621	-9.1672	-5.95656	-10.3264	-21.5829	4.18048	-13.8787	-3.14414	-6.60758	-5.37945	-2.33721	-2.2646	-6.02108	-9.5497	-2.21074	-6.14947
-2.9316	-5.86237	-6.50374	-8.33394	-10.4232	0.71727	-3.80688	14.8297	-5.14966	-2.42181	-8.66139	-4.02796	5.08989	-1.84688	-6.40032	-1.944		3.65968	5.18428	15.3143	3.50325	-2.65038	7.80566	12.5767	14.1692	3.36374	4.38077	5.45567	8.75471	12.792	14.1979	22.9207	4.549		-21.3322	-8.78096	-5.45153	-10.342	-20.4	4.32362	-12.6959	-3.03512	-6.40286	-4.82693	-2.68799	-1.96805	-5.68832	-9.15748	0.115045	-5.85406
-1.20235	-5.61667	-7.11952	-7.75278	-9.44546	1.78667	-3.09206	15.3841	-5.19934	-3.05833	-8.56196	-3.86289	5.97901	-1.54998	-5.89663	-2.58959		5.11931	5.43247	15.5068	3.99542	-1.92636	8.16657	13.441	14.6977	3.59412	3.91862	5.26263	9.08301	14.0844	14.6125	23.8905	4.39725		-20.2671	-8.36449	-5.10681	-10.2531	-18.933	4.34187	-11.5448	-2.99856	-6.24966	-4.32378	-3.05307	-1.69082	-5.37889	-8.7604	1.98222	-5.60286
0.375991	-4.83368	-7.48334	-6.45716	-8.25804	3.85589	-3.98793	15.9038	-4.93217	-3.3923	-8.11407	-3.50858	7.3338	-1.27855	-3.00229	-3.28788		6.2058	5.7375	15.9333	4.71628	-1.06519	8.83851	13.8161	15.5379	3.92849	3.47282	4.98475	9.33332	15.778	14.9221	25.4932	4.19308		-19.3536	-7.97496	-4.83274	-10.1061	-17.4298	4.24558	-10.5581	-3.05866	-6.07093	-3.86128	-3.48324	-1.42399	-5.07101	-8.33805	3.51378	-5.3505
1.18812	-3.66464	-6.85395	-6.07847	-7.64203	7.01102	-5.22441	15.9267	-4.08556	-3.36347	-7.57428	-2.92388	8.91603	-1.10504	0.0191113	-3.58798		6.70877	6.11842	16.6307	5.25652	-0.408491	9.84154	14.1797	16.4721	4.45182	3.27635	4.4968	9.55798	17.7257	15.1213	27.105	4.11449		-18.6622	-7.66443	-4.68575	-9.98313	-16.1789	4.12362	-9.63097	-3.20309	-5.83466	-3.37748	-3.98741	-1.15934	-4.83479	-7.88321	4.99071	-5.06801
1.66005	-2.31761	-5.73199	-6.62019	-7.67909	11.0933	-5.49131	15.6757	-3.38371	-3.48346	-6.81853	-2.18688	10.0909	-0.938019	1.93032	-3.2494		6.90628	6.63383	17.5546	5.53398	-0.0103302	11.1599	14.863	17.3514	4.87946	3.21417	3.93387	9.89758	19.6202	15.2879	28.2496	4.34237		-17.9709	-7.3008	-4.54971	-9.81639	-15.1707	3.99168	-8.62463	-3.33077	-5.59538	-2.95464	-4.48964	-0.867089	-4.69455	-7.43565	6.13973	-4.77777
2.0401	-0.467425	-4.60936	-6.82746	-8.06457	14.2703	-4.51279	15.0992	-3.40699	-3.72848	-5.54384	-1.58899	10.787	-0.680798	3.13581	-2.32811		6.87612	7.28783	18.7648	5.90094	0.226843	12.099	15.7419	17.9562	5.11284	3.30508	3.56123	10.2564	21.445	15.4758	29.2754	4.96941		-17.3233	-6.88833	-4.35243	-9.63788	-14.3677	3.89206	-7.56565	-3.49229	-5.39546	-2.49064	-5.05738	-0.636648	-4.59872	-6.99071	6.94445	-4.52059
2.97857	1.27307	-3.69634	-6.33236	-7.94432	15.5849	-3.27483	13.496	-3.76504	-3.74515	-3.86768	-0.987274	10.8585	-0.41561	2.71454	-1.42193		7.04632	8.02224	20.0339	6.72586	0.556075	12.5079	16.5464	18.1075	5.3569	3.55992	3.59959	10.6427	23.2036	15.6287	30.2717	5.78141		-16.6957	-6.56469	-4.12979	-9.36398	-13.7546	3.69713	-6.64403	-3.65315	-5.23671	-2.00766	-5.6509	-0.499519	-4.62986	-6.55062	7.45338	-4.33077
3.87265	1.18964	-2.94395	-5.79598	-7.30386	17.171	-1.85267	10.5268	-3.86616	-3.21986	-2.48078	0.170657	10.1818	-0.164145	-0.447968	-1.14657		7.21709	8.69126	21.1926	7.74056	1.14439	13.8028	17.4908	17.7227	5.8036	3.85109	3.92803	11.3846	24.8116	15.7587	30.6795	6.32038		-16.2498	-6.31603	-3.73581	-9.21327	-13.2452	3.67225	-5.87428	-3.71903	-5.03018	-1.56786	-6.3197	-0.317326	-4.67864	-6.12872	7.72367	-4.20412
4.51006	0.238451	-2.53873	-5.39332	-6.66383	20.6734	-1.54891	6.54013	-3.72837	-2.54992	-1.50472	1.65814	8.8002	0.182501	-5.09184	-1.51103		7.59161	9.44971	22.1412	8.7924	2.01121	16.6551	18.205	16.736	6.52941	4.04391	4.46532	12.3745	26.2361	15.9437	30.236	6.35684		-15.9018	-6.1577	-3.31804	-9.15821	-12.8337	3.97076	-5.40708	-3.75949	-4.79324	-1.21696	-7.12357	-0.0638842	-4.66271	-5.68492	7.87508	-4.15666
5.04129	1.27973	-2.38245	-5.2008	-6.12	25.1452	-2.64202	2.8065	-4.07418	-2.2695	-0.716591	2.80477	7.17206	0.574015	-8.34716	-1.67015		8.374	10.5818	22.8671	9.92553	3.09815	20.2716	18.481	15.5306	7.26404	4.13814	5.23569	13.2741	27.5939	16.1164	29.1672	6.35673		-15.6543	-6.01713	-3.01671	-9.04661	-12.4285	4.39752	-5.21166	-3.73095	-4.61129	-0.93344	-8.01904	0.174937	-4.71994	-5.24071	7.71041	-4.10891
5.82831	3.40376	-2.30162	-5.85112	-5.68454	27.8221	-2.68469	-0.19383	-4.89108	-2.41751	-0.300196	3.43402	5.59413	0.923471	-8.65589	-1.24935		9.74813	11.745	23.3996	11.0875	4.09333	23.1529	19.18	14.4064	7.93411	4.09148	6.15893	13.9952	28.9224	16.2047	28.0554	6.7952		-15.4957	-5.87986	-2.71701	-9.06431	-12.0777	4.50957	-5.08353	-3.71363	-4.47061	-0.768039	-9.0391	0.27177	-4.75484	-4.83617	7.28383	-4.04137
6.68259	4.35675	-2.21429	-6.77176	-5.40555	28.2697	-2.34027	-2.65144	-5.34751	-2.18279	-0.280761	3.96603	3.92547	1.21817	-7.45114	-0.653889		11.5521	12.6415	24.2988	12.3752	4.83882	24.9891	19.9663	13.5365	8.94246	4.09872	7.21287	14.7582	30.0912	16.2124	27.4607	7.62782		-15.4861	-5.82649	-2.53162	-9.03884	-11.8042	4.2139	-4.83528	-3.73453	-4.31757	-0.637618	-10.0646	0.304457	-4.85929	-4.46747	6.81972	-3.99675
7.03665	4.07428	-1.66472	-7.42349	-5.72679	26.8678	-3.86513	-4.30692	-5.20801	-1.53128	-0.706499	4.53853	2.43067	1.48811	-6.36473	-0.301789		13.3102	13.4035	26.4119	13.6043	5.40017	25.6589	19.7528	13.0497	10.6064	4.14126	8.20913	15.7079	31.043	16.2025	27.8056	8.55179		-15.6156	-5.8142	-2.46228	-9.02643	-11.5899	3.8327	-5.1607	-3.82439	-4.09506	-0.536227	-11.0276	0.37769	-5.02264	-4.12098	6.45599	-4.01302
6.92902	3.24441	-0.851938	-7.44846	-7.25488	22.1709	-4.97034	-5.16378	-5.29841	-0.935145	-1.83333	4.88133	1.12902	1.69369	-5.87622	0.00547075		14.9167	14.0901	29.226	14.7958	5.95017	24.1024	19.6649	12.9353	12.4776	4.14136	8.73652	16.7592	31.79	16.1751	28.5886	9.50582		-15.8166	-5.94989	-2.37065	-9.09942	-11.1978	2.80777	-5.27376	-3.93258	-3.8962	-0.488119	-12.0447	0.315252	-5.15307	-3.84682	6.46561	-4.01435
6.61258	2.36912	-0.598496	-7.06565	-9.85902	16.3996	-4.71249	-5.91851	-5.70817	-0.782975	-3.56819	5.14327	-0.000367974	1.9099	-5.34899	0.289471		16.4647	14.7731	31.4334	16.1607	6.52209	22.2429	19.6315	12.9019	14.4669	4.02145	8.75681	17.9017	32.4303	16.132	29.68	10.3912		-16.1329	-6.12607	-2.15622	-9.09054	-10.7671	1.65973	-5.60561	-4.08503	-3.69268	-0.51504	-13.0949	0.193805	-5.43793	-3.61807	6.85792	-4.01489
6.15921	1.63541	-0.803516	-7.83368	-12.4322	9.98077	-3.54535	-6.64783	-6.04719	-1.14545	-5.61288	5.44556	-0.748128	2.14419	-6.87213	0.295094		17.9048	15.2705	32.5622	17.448	7.35552	21.229	19.9323	12.8456	16.8811	3.96263	8.53157	18.9911	33.0132	16.0488	30.3636	11.0246		-16.5233	-6.20371	-1.83829	-9.10322	-10.2159	0.294762	-5.68687	-4.23506	-3.51811	-0.679743	-14.1254	0.17541	-5.74467	-3.394	7.32354	-4.05715
4.05845	1.42779	-1.27739	-9.41942	-14.2993	3.8076	-3.98121	-7.20722	-6.27477	-2.26854	-7.84188	5.35894	-1.5833	2.29431	-9.74786	-0.0807408		18.267	15.6892	32.7327	18.4929	8.80386	21.5958	19.9075	12.8162	19.7192	4.16167	8.12605	19.6364	33.4353	15.8996	31.1741	11.3369		-17.0525	-6.26771	-1.52917	-9.05967	-9.40044	-1.13563	-5.88391	-4.34642	-3.43291	-0.915227	-15.1317	0.0471441	-5.9914	-3.21353	7.66511	-4.07136
0.460898	1.63797	-2.27429	-10.565	-15.6451	-2.06326	-5.73103	-8.15642	-6.61984	-4.00862	-10.4958	4.96492	-2.50926	2.36021	-12.2729	-1.07566		17.5631	16.5178	32.6891	19.0638	10.6296	22.3621	19.7803	12.7735	22.4929	4.45949	7.63371	19.8922	33.915	15.7227	31.4872	11.2584		-17.7221	-6.44526	-1.29108	-9.01139	-8.70845	-2.87538	-6.20738	-4.50528	-3.36231	-1.19154	-16.2039	-0.171152	-6.33656	-3.10486	7.73206	-4.12899
-2.59831	1.68526	-3.2593	-10.7717	-16.6848	-6.01502	-6.86359	-9.87344	-7.44641	-5.80418	-13.2133	4.5221	-3.59563	2.43597	-13.8613	-2.68307		16.9969	17.9349	34.0514	19.4942	12.4825	23.572	19.7661	12.9079	24.6395	4.87516	7.60037	20.0746	34.4066	15.5506	30.9869	10.9517		-18.3431	-6.71871	-1.24453	-8.91246	-7.99021	-4.78666	-6.59449	-4.73553	-3.39757	-1.45671	-17.3645	-0.361333	-6.81413	-3.04808	7.35492	-4.24072
-4.22054	0.790829	-3.4643	-10.7997	-17.9815	-7.54502	-8.05853	-12.0931	-8.78096	-7.69909	-15.1796	3.91701	-4.91938	2.54025	-13.6886	-4.56281		17.1407	19.1317	37.3255	20.1606	14.1158	25.3496	19.4231	13.4437	26.1119	5.42358	8.5739	20.4054	34.8194	15.4076	30.7343	10.6808		-18.7392	-7.05617	-1.40398	-8.90446	-7.5288	-6.51058	-7.4083	-4.99233	-3.49693	-1.72112	-18.6081	-0.659338	-7.23958	-3.04323	6.89792	-4.33636
-5.37234	-0.792648	-2.97369	-11.3446	-19.601	-8.62348	-9.12558	-14.1826	-10.6197	-9.82408	-16.0918	3.11652	-6.66589	2.52463	-13.2351	-6.30614		17.6818	19.5575	41.4295	21.165	15.499	27.6251	19.396	14.2354	27.0151	6.06217	10.5904	20.9768	35.2247	15.2761	30.9055	10.5994		-19.0403	-7.58577	-1.55616	-9.03732	-7.4199	-8.31553	-8.2744	-5.2564	-3.6568	-2.08634	-19.8762	-1.06549	-7.68979	-3.14582	6.49062	-4.43927
-7.86057	-3.00221	-2.6191	-11.8717	-21.282	-9.37381	-10.8206	-16.1723	-12.564	-11.8118	-16.1285	2.16135	-9.0214	2.33046	-13.8616	-7.909		18.0016	19.2806	45.1191	22.3443	16.7304	31.3452	19.2282	14.9819	28.0107	7.2479	13.1062	21.5658	35.5114	15.1322	31.4586	10.7757		-19.3514	-8.32625	-1.66164	-9.1986	-7.46414	-10.2129	-9.38946	-5.55878	-3.88787	-2.53454	-21.0901	-1.51176	-8.27106	-3.33134	6.25283	-4.61998
-11.7148	-5.90398	-2.35793	-11.8056	-22.7221	-9.75511	-12.7575	-18.3288	-13.9577	-14.2726	-16.0142	1.06715	-11.4785	2.06058	-16.2774	-9.90591		18.0982	18.6184	47.9659	23.8094	18.1797	36.1134	19.3631	15.7223	29.5702	8.76053	15.2578	22.1226	35.8113	14.9639	32.4734	11.1484		-19.608	-9.28548	-1.69462	-9.44001	-7.66311	-12.3352	-10.4461	-5.80098	-4.16143	-3.16405	-22.2828	-1.94446	-8.72538	-3.54298	6.4832	-4.77847
-16.8958	-8.54355	-2.57298	-11.6883	-24.1364	-9.69941	-14.7849	-20.8967	-14.6941	-17.1243	-16.5335	-0.133029	-13.8411	1.81997	-21.7743	-12.4977		17.661	18.1908	49.7551	25.7774	19.7386	41.505	19.5867	16.2545	31.4779	10.405	16.7586	22.9372	36.186	14.8064	33.0829	11.6217		-19.9775	-10.6193	-1.7382	-9.90231	-8.00402	-14.5832	-11.5764	-6.03394	-4.44355	-3.81357	-23.4639	-2.42842	-9.218	-3.78649	6.72565	-4.95344
-22.4654	-10.3226	-3.90221	-12.0659	-25.7241	-11.0306	-16.0204	-24.1646	-15.0195	-20.406	-17.7665	-1.67012	-16.0437	1.51702	-25.8695	-15.0926		17.1076	18.3633	50.7221	28.2209	21.3553	45.9817	20.1283	16.578	33.698	12.0719	17.7418	24.2009	36.5172	14.6493	33.9162	12.2463		-20.5124	-12.3842	-1.89642	-10.411	-8.31387	-17.0875	-12.566	-6.41111	-4.67678	-4.51962	-24.5379	-3.07892	-9.74552	-4.10176	6.8664	-5.21989
-27.2378	-12.0922	-5.91271	-13.6657	-27.5627	-13.063	-17.4993	-27.7196	-15.6003	-24.4328	-19.5224	-3.55744	-18.3207	0.804126	-26.2458	-16.9663		17.3015	18.8589	51.4879	30.5008	23.0757	49.6512	20.4452	17.276	35.9497	13.9458	18.2489	26.0464	36.809	14.3236	35.0219	13.1433		-21.2421	-14.3405	-2.08092	-11.1563	-8.72276	-19.5503	-13.6182	-6.77634	-4.94149	-5.38378	-25.5652	-3.78348	-10.3076	-4.59263	6.84638	-5.44195
-31.3904	-14.74	-8.01233	-15.804	-30.0159	-15.1433	-19.1793	-31.06	-16.8784	-28.6791	-21.7029	-5.33198	-20.4344	-0.327784	-26.9123	-18.2034		17.9286	19.0573	52.2685	32.522	24.558	53.328	20.6558	18.517	37.8471	16.3936	18.5711	28.4484	37.2927	13.7944	35.5338	14.3811		-22.0099	-16.5701	-2.30423	-12.013	-9.23759	-22.1012	-14.6154	-7.14998	-5.26907	-6.36001	-26.625	-4.54096	-10.7983	-5.23341	6.50624	-5.57731
-35.3353	-17.4061	-9.80585	-17.7513	-33.0422	-16.8	-20.8087	-34.3533	-18.6787	-32.4668	-23.9052	-6.72311	-22.2235	-1.40333	-28.8482	-19.7293		18.3855	18.7253	52.7322	34.6702	25.8713	57.324	20.9166	19.8349	39.7223	19.749	19.2432	31.2538	37.7778	13.311	35.7351	15.7075		-22.6265	-19.0259	-2.55089	-12.93	-9.72472	-24.5746	-15.7086	-7.66657	-5.67096	-7.38604	-27.561	-5.39992	-11.3045	-5.8597	6.15314	-5.78887
-39.2295	-19.3842	-10.8728	-19.5814	-36.3839	-18.6049	-22.365	-37.7301	-21.0848	-35.8412	-25.8061	-7.69653	-23.8098	-2.39945	-31.0254	-22.0795		18.5792	18.2798	52.9413	36.7763	27.0415	61.2111	21.5495	21.1355	41.6721	23.9771	20.5347	34.4983	38.1952	12.9958	35.5419	16.8426		-23.1113	-21.536	-2.81877	-13.9399	-10.4631	-27.1183	-16.828	-8.19991	-6.21027	-8.46686	-28.4485	-6.36455	-11.781	-6.55503	5.55931	-6.01504
-42.5992	-21.2394	-11.1269	-21.3151	-39.3852	-20.8351	-23.7285	-41.4512	-23.5798	-39.2544	-27.4087	-8.49293	-25.5529	-3.44181	-31.693	-25.1326		18.9026	18.159	53.5686	38.7897	27.8357	64.8865	22.5391	22.5298	43.5225	28.5429	22.3447	37.9139	38.6094	12.9274	35.7192	17.8123		-23.5873	-24.1064	-3.2154	-14.9064	-11.2899	-29.7653	-17.8826	-8.85961	-6.71941	-9.63576	-29.3242	-7.46932	-12.2617	-7.43037	5.15759	-6.26274
-45.9477	-23.9362	-11.2458	-23.6144	-41.8261	-22.9065	-25.5626	-45.5678	-25.8244	-42.8694	-28.6202	-9.33591	-27.8372	-4.53901	-32.26	-28.2825		19.0659	18.1535	54.3312	40.7709	28.0846	68.791	23.2645	24.0019	45.2248	33.0249	24.4403	41.1387	38.8614	13.1579	36.0269	19.1645		-24.0334	-26.8909	-3.71902	-16.0065	-11.9613	-32.3136	-18.8678	-9.75372	-7.25002	-10.8231	-30.0923	-8.56162	-12.8992	-8.39878	4.73253	-6.48738
-50.3139	-27.8948	-11.3949	-26.3684	-43.9214	-25.2406	-27.7364	-49.3505	-27.7467	-47.042	-29.663	-10.5978	-30.2205	-5.74264	-33.4839	-31.5563		18.565	17.8638	55.0131	42.4516	27.7839	73.0332	23.9963	25.7579	46.9999	37.8591	26.4275	43.8844	39.121	13.6741	36.0848	21.0419		-24.4676	-30.0127	-4.22089	-17.2587	-12.5353	-34.7757	-19.8004	-10.7057	-7.77214	-12.1401	-30.8969	-9.75075	-13.4465	-9.42706	4.21453	-6.74307
-55.5379	-32.2876	-11.7064	-28.5583	-46.3947	-28.1001	-30.0818	-52.3263	-29.7051	-51.5834	-30.8984	-12.2782	-32.5109	-7.06454	-35.4705	-34.9994		18.1057	17.5968	55.9398	43.923	27.4068	77.6707	24.6591	28.0004	48.8571	42.9782	28.1706	46.0158	39.5681	14.3482	36.6364	23.3358		-25.0184	-33.2357	-4.835	-18.5602	-13.1191	-37.2231	-20.7153	-11.626	-8.32385	-13.5535	-31.7083	-11.1063	-13.9764	-10.5372	3.83486	-7.03212
-61.2461	-36.6499	-12.1657	-30.2886	-49.2026	-31.2918	-32.9103	-55.1305	-32.001	-56.1354	-32.4418	-13.917	-34.6571	-8.4832	-37.8347	-37.9453		18.2784	17.7547	57.4582	45.8264	27.7007	81.9809	25.1125	30.5996	50.8754	48.0213	29.7126	47.8361	40.1785	14.9564	37.9725	26.1721		-25.8829	-36.5533	-5.51305	-20.0085	-13.7729	-39.6007	-21.7536	-12.5947	-9.0427	-14.9991	-32.5685	-12.4147	-14.5397	-11.6823	3.51937	-7.30478
-66.7589	-41.4715	-12.8679	-32.6635	-51.4376	-34.5831	-35.1087	-58.3389	-34.5199	-60.3972	-34.1719	-15.706	-36.6142	-9.95303	-40.5548	-40.1029		19.1857	18.3121	59.5842	48.2821	28.8535	85.6791	26.2066	33.6232	53.1933	53.03	31.0766	49.7111	40.9809	15.5081	39.324	29.3978		-26.8581	-40.3061	-6.2117	-21.8399	-14.4549	-41.9127	-22.839	-13.5025	-9.75766	-16.5691	-33.4571	-13.815	-15.0711	-12.8678	3.05928	-7.58245
-71.7853	-45.917	-13.7948	-35.6595	-53.0709	-38.2211	-36.6714	-62.6627	-37.4092	-64.2238	-35.7563	-18.0681	-38.6048	-11.4721	-43.93	-41.9074		20.3179	19.5704	62.0755	51.2622	30.3436	89.0947	27.7116	36.85	55.5816	58.0471	32.3235	51.6559	41.9327	16.0452	40.3685	32.785		-27.76	-44.2162	-6.95055	-24.0548	-15.0298	-44.136	-23.9313	-14.4279	-10.6067	-18.1862	-34.3513	-15.5371	-15.6082	-14.1932	2.56882	-7.80501
-75.9008	-49.6009	-15.355	-38.6495	-54.7931	-42.477	-37.8471	-68.3072	-40.0805	-67.9632	-36.918	-20.7693	-40.7865	-13.0068	-47.5171	-43.9818		21.7072	21.4054	64.136	54.5488	31.5807	92.516	29.5489	39.7264	58.0173	62.8644	33.4708	53.788	42.8314	16.6028	40.9953	36.1257		-28.6069	-47.9058	-7.69698	-26.4504	-15.5064	-46.3785	-24.9403	-15.4411	-11.4776	-19.8911	-35.2024	-17.3269	-16.1954	-15.6109	1.89327	-8.03555
-79.2305	-52.7299	-17.8943	-41.3521	-57.8645	-46.7564	-38.994	-73.9985	-42.1136	-71.2852	-37.9472	-23.5645	-43.2563	-14.7169	-50.1114	-46.3576		23.3372	23.5924	65.1857	57.7905	31.9736	96.255	31.5647	42.6132	60.8565	67.5624	34.5842	56.3038	43.623	17.2522	41.7383	39.1046		-29.4445	-51.6197	-8.38872	-28.9969	-16.1069	-48.5146	-26.0338	-16.2984	-12.2053	-21.5943	-36.0075	-19.042	-16.8953	-17.1291	1.05207	-8.31213
-82.5753	-55.2269	-21.1855	-43.982	-62.2825	-51.0162	-40.6543	-79.2808	-44.1785	-74.2153	-39.2124	-26.4535	-45.879	-16.6983	-52.916	-48.6906		24.8473	26.2129	65.6877	60.6019	31.9429	99.9759	33.3744	45.7515	63.925	72.1838	35.7036	59.0894	44.3855	18.2334	42.9604	41.8496		-30.3863	-55.3964	-9.03277	-31.8334	-16.7963	-50.4824	-27.1025	-17.1265	-13.0434	-23.353	-36.8808	-20.8557	-17.5985	-18.789	0.0485897	-8.48252
-86.1284	-57.2807	-25.3141	-46.1032	-66.8334	-55.1607	-42.5763	-84.2673	-46.3752	-76.6501	-40.5359	-29.2713	-48.2266	-18.835	-57.3874	-51.0125		26.2617	28.9839	66.253	63.0468	32.2985	103.839	34.9787	49.1632	66.6758	76.4108	36.9426	61.9434	45.2015	19.8039	44.1909	44.7276		-31.2318	-58.9118	-9.86025	-34.6132	-17.3986	-52.3357	-27.9917	-17.9619	-13.894	-25.1	-37.7191	-22.6923	-18.3901	-20.533	-1.10415	-8.60222
-90.0657	-59.6977	-29.5539	-47.8418	-71.2497	-59.5241	-44.6144	-88.6331	-48.5566	-79.0051	-41.7907	-32.0147	-49.8894	-21.3353	-62.1252	-53.2803		27.6249	31.5046	67.2269	65.6268	32.7907	107.717	36.1745	53.103	68.8376	80.3294	38.5236	64.9333	45.9811	21.7839	45.9796	47.6464		-32.0629	-62.2379	-10.8414	-37.3614	-18.1259	-54.1715	-28.8723	-18.7058	-14.7176	-26.8242	-38.5836	-24.4823	-19.161	-22.4339	-2.32014	-8.65149
-94.3137	-63.2461	-32.8836	-50.1961	-75.0159	-63.8764	-45.5991	-92.6925	-50.693	-81.7423	-42.8431	-35.1371	-51.3271	-24.3218	-64.6959	-55.4988		28.8433	33.5574	69.1396	68.2578	33.3911	111.368	37.9235	57.1306	70.3243	84.0195	40.364	67.8226	46.7146	23.8471	48.6383	50.1882		-33.1189	-65.4726	-11.7819	-40.2161	-18.8271	-55.8785	-29.5002	-19.5487	-15.6326	-28.5467	-39.4553	-26.4524	-19.942	-24.5019	-3.41975	-8.75488
-98.3028	-66.3064	-35.5884	-53.0717	-78.121	-67.9337	-46.7907	-96.4736	-52.3693	-85.022	-43.7469	-38.5926	-52.7481	-27.5506	-66.7649	-57.4026		29.8096	36.2324	71.937	70.8404	34.2508	114.95	39.4746	60.7603	71.3408	87.4439	42.1005	70.2687	47.5694	25.8695	51.1511	52.6193		-34.192	-68.1628	-12.8369	-43.2354	-19.4205	-57.3668	-30.1877	-20.448	-16.5147	-30.3355	-40.2709	-28.5422	-20.7641	-26.5805	-4.70495	-8.89089
-101.682	-68.3441	-37.848	-55.3743	-81.8457	-72.2427	-47.6875	-99.2874	-54.0163	-88.6859	-44.671	-41.9679	-54.065	-31.0198	-70.6161	-59.171		30.6285	40.0398	75.039	73.7408	34.9829	118.298	41.0953	64.5005	72.225	90.5303	43.6194	72.4529	48.3614	27.7634	53.8581	55.13		-35.0711	-70.3016	-14.0132	-46.3878	-20.3515	-58.7596	-30.5939	-21.3174	-17.4866	-32.218	-41.1307	-30.5611	-21.5893	-28.6718	-6.06618	-9.05746
-105.264	-70.6878	-39.5257	-56.7718	-85.6827	-77.1199	-49.1849	-101.831	-55.7657	-91.7107	-45.5599	-45.2152	-55.641	-34.9122	-76.5338	-61.1925		31.3007	43.8845	78.1087	76.9049	35.8329	121.191	42.3821	68.5589	73.1877	93.4063	45.1124	74.599	48.9664	29.5286	56.7124	57.5415		-36.0181	-71.9637	-15.1475	-49.3954	-21.4504	-60.0682	-30.9582	-22.3814	-18.483	-34.0161	-42.0766	-32.7268	-22.4894	-30.8675	-7.3172	-9.3012
-109.852	-75.9314	-41.529	-57.959	-89.0252	-82.505	-50.6155	-105.337	-57.5261	-94.2404	-46.7804	-48.0539	-57.1776	-39.2065	-82.2569	-63.4293		31.7615	45.3776	80.9377	79.9041	37.2103	123.74	43.5798	72.4442	74.3953	96.0409	46.5263	76.7611	49.8267	31.3328	59.3343	59.8634		-37.1706	-73.3318	-16.4517	-52.3651	-22.4525	-61.3443	-31.1523	-23.7122	-19.5076	-35.7839	-43.162	-35.0041	-23.3183	-33.141	-8.50097	-9.55533
-114.993	-80.2675	-44.5672	-59.1715	-92.5174	-87.7239	-52.7119	-109.779	-59.4915	-96.6907	-48.2737	-50.3621	-58.5892	-43.7491	-85.9288	-65.8021		32.4033	46.7924	83.8256	82.5699	38.9772	126.519	44.478	76.4164	76.0689	98.4461	47.8246	79.0773	50.9052	33.4403	61.726	62.3624		-38.4891	-74.421	-17.963	-55.2876	-23.6645	-62.542	-31.4388	-25.1723	-20.7214	-37.5391	-44.2116	-37.1433	-24.1357	-35.5092	-9.89965	-9.8308
-119.935	-79.7712	-48.5785	-60.2046	-95.822	-92.8928	-54.6095	-115.162	-61.445	-99.1358	-49.6762	-52.4682	-60.2629	-48.428	-88.3576	-68.4142		33.1996	50.7565	87.6994	85.1585	40.8842	129.282	45.3959	80.4773	78.0019	100.746	48.9424	81.6941	51.9375	36.0358	63.7952	64.7803		-39.9056	-75.0247	-19.722	-58.1441	-25.0684	-63.7	-31.6554	-26.8821	-21.9224	-39.2766	-45.2351	-39.3605	-25.0356	-38.0533	-11.5953	-10.2396
-123.954	-79.4792	-52.6726	-60.779	-98.3813	-97.9747	-56.3142	-121.252	-63.3876	-101.648	-51.078	-54.3963	-62.1524	-53.0652	-90.3394	-70.5178		34.1245	54.099	92.9907	87.7283	42.7269	131.657	46.3172	84.2783	79.9485	103.028	49.7872	84.3908	53.1036	39.1743	66.7887	67.2946		-41.2669	-75.5569	-21.7024	-60.8502	-26.2991	-64.7844	-31.821	-28.8196	-23.0992	-40.9664	-46.1749	-41.7069	-26.0363	-40.7726	-13.3646	-10.6176
-127.006	-80.6006	-55.9148	-61.199	-101.265	-102.66	-58.0077	-126.448	-65.5765	-104.356	-52.4925	-56.1725	-63.9615	-57.5109	-93.2858	-71.7583		35.2116	56.1332	98.9848	90.2322	44.0083	133.985	47.5869	88.0545	81.8177	104.968	50.4105	86.8375	54.5834	42.7583	70.8227	70.4479		-42.6175	-76.1375	-23.8076	-63.4771	-27.6085	-65.7944	-32.0806	-30.7708	-24.4126	-42.7019	-46.9055	-44.022	-27.05	-43.5679	-15.2235	-10.9081
-129.437	-82.1806	-58.4643	-61.298	-104.724	-107.174	-59.9946	-129.946	-67.7649	-106.887	-53.8473	-58.1556	-65.8149	-61.9238	-96.6529	-73.4293		36.3529	57.9578	104.797	92.8975	44.9426	136.542	48.7816	91.8245	83.5246	106.634	50.9792	89.0629	56.2036	46.4755	74.283	73.5953		-43.9608	-76.8348	-26.1131	-65.9817	-29.0816	-66.8228	-32.5164	-32.7667	-25.7274	-44.4774	-47.5578	-46.4433	-28.1556	-46.3968	-17.1163	-11.4259
-131.785	-82.3007	-60.6019	-61.1577	-108.072	-112.236	-62.2932	-132.563	-70.18	-108.744	-55.1265	-60.259	-67.8346	-66.5424	-99.296	-75.7475		37.6301	60.4891	110.295	95.7488	46.1412	138.976	49.8074	95.5955	85.1374	108.206	51.6352	91.277	57.816	50.0117	77.4159	76.3217		-45.2817	-77.3751	-28.6677	-68.2586	-30.6189	-68.0021	-33.0401	-35.0017	-27.0715	-46.1183	-48.2453	-48.9363	-29.4594	-49.2852	-19.111	-12.3005
-135.051	-82.9928	-62.7006	-61.5868	-110.99	-117.948	-64.3251	-134.928	-73.1494	-110.18	-56.0634	-62.3644	-69.603	-71.2425	-100.932	-77.254		38.6376	62.3769	115.62	98.3717	47.6358	140.98	50.9279	99.5201	86.6893	109.639	52.6869	93.5021	59.549	53.4166	80.1964	79.4981		-46.8421	-78.3453	-31.5717	-70.5225	-32.1863	-69.3986	-33.5856	-37.3303	-28.6057	-47.6472	-48.8943	-51.4554	-30.8465	-52.1695	-21.2963	-13.3549
-138.626	-82.2889	-65.5379	-62.0703	-113.522	-123.313	-66.2857	-137.92	-76.3764	-111.334	-56.8817	-64.656	-71.1138	-75.7612	-102.38	-77.9814		39.5361	64.8878	120.598	100.851	49.1676	142.815	52.1238	103.11	88.1067	110.564	54.0718	95.7269	61.4277	57.0205	82.6325	83.1067		-48.6396	-79.0929	-34.8601	-72.6427	-33.9115	-70.9032	-34.3603	-39.7493	-30.3996	-49.1168	-49.6288	-54.1409	-32.3201	-55.0212	-23.4474	-14.4293
-140.905	-81.6618	-69.2705	-62.1701	-115.38	-127.636	-67.7662	-141.14	-79.1039	-111.8	-57.8825	-66.7321	-72.7414	-79.9675	-106.113	-79.2586		40.6443	67.3004	124.994	103.566	50.8388	144.589	53.8349	106.24	89.6582	111.315	55.3951	98.2798	63.3604	61.0569	84.6605	86.0972		-50.4294	-79.8203	-38.4053	-74.6435	-35.6883	-72.4329	-35.1982	-42.299	-32.3799	-50.5491	-50.5497	-56.9552	-33.934	-57.8662	-25.7339	-15.6566
-141.551	-82.1949	-72.7642	-62.0834	-116.804	-130.982	-69.201	-143.306	-80.9555	-111.196	-58.9166	-68.5317	-74.5441	-83.5965	-110.634	-80.6294		41.8655	68.9799	129.098	106.596	52.6778	146.278	55.7638	109.126	91.8816	112.155	56.4421	101.16	65.3216	65.6853	87.1604	88.6638		-52.0807	-80.9493	-42.129	-76.5528	-37.5008	-74.0103	-36.07	-44.8698	-34.4774	-51.8194	-51.4641	-59.9343	-35.6729	-60.6451	-28.3126	-17.0385
-141.902	-82.398	-74.143	-62.4184	-118.428	-133.623	-70.9343	-144.976	-82.4535	-110.101	-59.9267	-70.7346	-76.2406	-86.6202	-113.614	-81.5238		42.4353	70.6541	134.317	109.421	54.3529	147.807	57.528	111.455	94.655	112.618	57.3166	103.938	67.4909	70.8571	90.5023	91.2948		-53.7348	-82.0143	-45.7475	-78.5016	-39.4898	-75.688	-36.8459	-47.6428	-36.6342	-53.0347	-52.3938	-63.1704	-37.5224	-63.2887	-31.0765	-18.5026
-143.065	-81.52	-74.5312	-62.5869	-120.398	-135.803	-73.2059	-146.525	-84.1408	-108.593	-60.8988	-73.1425	-77.8995	-89.622	-115.381	-82.6861		42.1916	73.0591	140.958	112.412	55.6191	149.17	59.1913	112.939	97.4549	112.608	58.4187	106.918	69.9112	76.3242	93.0818	93.5033		-55.5769	-83.0369	-49.2472	-80.428	-41.6963	-77.515	-37.6183	-50.5434	-38.7544	-54.1819	-53.5496	-66.5172	-39.4504	-65.8577	-33.776	-20.2476
-144.75	-81.2825	-76.2774	-62.1496	-122.416	-137.806	-75.4445	-147.444	-86.0075	-107.008	-61.6226	-75.5161	-79.8887	-93.0643	-117.923	-83.8426		41.9351	75.2235	147.281	116.115	56.6132	150.235	61.0816	113.702	100.345	112.194	59.8293	110.433	72.2143	81.8378	94.1342	95.3432		-57.6595	-84.4275	-52.6371	-82.1731	-44.1701	-79.5736	-38.3545	-53.3722	-41.0006	-55.3695	-54.8583	-69.9592	-41.5298	-68.4337	-36.7704	-22.2184
-145.851	-81.2891	-79.612	-62.2997	-124.117	-139.63	-77.8921	-147.88	-88.0282	-105.129	-62.5158	-78.2003	-82.0613	-96.6973	-120.164	-84.0211		42.7272	77.1531	152.173	119.852	57.8672	150.92	62.993	113.764	103.346	111.707	60.9773	114.135	74.3599	87.3095	94.8953	97.4561		-59.8496	-85.7947	-55.9652	-84.0107	-46.8274	-81.9156	-39.1659	-56.1355	-43.5217	-56.4323	-56.3048	-73.6402	-43.9142	-70.9804	-39.9796	-24.1711
-146.037	-81.2703	-82.141	-62.893	-125.628	-141.124	-80.4166	-147.83	-89.7905	-103.338	-63.9942	-80.7618	-83.6077	-100.051	-120.854	-84.2589		44.826	79.3774	156.496	123.115	59.65	151.137	65.4662	113.326	106.55	110.848	61.6931	117.954	76.8399	92.6798	96.2779	99.2773		-62.3848	-87.1029	-59.0411	-85.9371	-49.734	-84.613	-40.0052	-58.8451	-46.3369	-57.441	-58.0058	-77.3722	-46.5142	-73.4748	-43.5018	-26.2639
-144.92	-81.7693	-84.7876	-63.0359	-126.738	-142.444	-82.6838	-147.408	-90.8864	-101.831	-65.5495	-82.613	-84.8204	-102.818	-121.152	-85.4		48.261	81.683	159.673	126.289	61.7008	150.609	68.2876	112.503	110.205	109.987	62.3776	122.386	79.3865	97.7603	97.6709	100.251		-65.044	-88.4738	-62.1952	-87.7515	-52.8574	-87.8603	-41.0694	-61.5389	-49.2954	-58.5031	-59.7881	-81.0131	-49.1826	-75.9004	-47.5506	-28.6222
-143.14	-82.3331	-89.6596	-62.9354	-127.558	-143.297	-84.4694	-147.56	-91.7358	-100.349	-66.9846	-83.9276	-86.5204	-104.654	-121.678	-86.5865		52.498	84.5304	160.747	129.371	63.7029	149.5	71.287	110.615	114.35	109.265	63.0964	127.559	81.4742	102.434	99.0967	100.946		-67.6633	-89.9993	-66.0894	-89.4527	-56.2142	-91.7032	-42.2177	-64.3889	-52.2857	-59.5012	-61.539	-84.6114	-52.0763	-78.2797	-51.6405	-31.156
-142.136	-83.0082	-93.7683	-63.0236	-128.293	-143.117	-87.1053	-147.608	-93.0588	-99.6925	-68.1156	-85.3715	-88.3908	-105.319	-123.272	-87.3342		56.6711	88.0628	161.687	131.892	66.0525	147.968	74.0055	108.205	118.731	108.203	64.4114	132.848	83.3585	106.639	100.816	101.709		-70.4353	-91.6819	-70.5518	-91.0602	-60.1519	-96.0735	-43.7487	-67.4601	-55.5968	-60.6715	-63.3245	-88.1564	-55.213	-80.5987	-55.3512	-33.9048
-142.468	-83.6734	-95.0968	-63.0883	-127.727	-141.398	-89.4789	-146.344	-94.6292	-99.1969	-68.9643	-87.6162	-90.0683	-105.076	-125.026	-88.1591		60.5828	92.1444	163.457	134.026	69.6862	146.244	76.9754	106.295	122.884	107.052	66.8054	137.743	85.2757	110.093	103.04	102.008		-73.5479	-93.5512	-75.102	-92.637	-64.3846	-100.877	-45.4546	-70.6377	-59.2917	-61.9371	-65.2495	-91.6295	-58.4124	-82.841	-58.9885	-36.9208
-143.064	-85.0433	-95.9855	-63.3828	-126.746	-138.433	-91.1259	-144.698	-96.1207	-98.5545	-70.2101	-90.8878	-91.9505	-104.181	-125.719	-89.0411		65.1104	96.4686	164.448	135.839	74.261	144.268	80.2359	104.446	126.447	106.033	69.4568	141.938	86.9644	112.493	105.376	101.735		-77.1624	-96.1689	-79.6577	-94.086	-68.8929	-106.166	-47.1393	-74.1887	-63.3584	-63.2265	-67.3691	-95.0263	-61.8025	-84.9979	-62.4157	-40.2009
-142.765	-86.0481	-98.6205	-64.8183	-126.299	-134.782	-93.2824	-143.215	-97.6506	-98.2239	-71.8993	-94.5716	-94.105	-102.473	-127.583	-89.266		70.7255	101.467	163.452	136.767	79.5682	141.747	83.3382	102.107	129.198	105.059	72.1389	144.975	88.265	113.925	106.937	101.313		-81.2797	-99.3056	-84.2914	-95.6144	-74.041	-111.792	-49.0649	-78.3528	-67.8723	-64.6814	-69.6457	-98.2354	-65.516	-87.0386	-65.8864	-43.5748
-141.739	-87.004	-101.285	-67.14	-125.706	-130.825	-95.5116	-140.564	-99.1936	-97.73	-73.1254	-97.2066	-95.9256	-99.8944	-130.601	-89.2172		76.327	106.563	161.477	136.838	85.7031	138.664	86.2333	99.9635	131.038	104.439	75.9841	146.819	89.4735	114.545	108.628	100.433		-85.9663	-102.982	-88.9432	-97.3469	-79.8025	-117.529	-51.0769	-82.8253	-72.7515	-66.2876	-72.2054	-101.004	-69.4469	-88.9817	-69.9924	-47.1528
-139.949	-87.1535	-102.722	-70.206	-124.741	-126.805	-97.1941	-137.022	-100.413	-97.3181	-73.7571	-97.5539	-96.9105	-96.5559	-131.95	-88.6642		81.4166	111.941	158.823	136.17	92.1307	135.036	89.4531	98.1102	131.997	104.097	80.9569	148.064	90.7267	114.291	111.282	99.2325		-91.0115	-107.223	-93.5696	-99.2556	-86.0964	-123.18	-53.3997	-87.5393	-77.8099	-68.0735	-75.1978	-103.214	-73.3254	-90.819	-74.6147	-51.1467
-137.349	-87.264	-102.189	-74.6049	-123.554	-122.739	-99.4188	-133.776	-100.782	-97.3914	-74.6529	-95.8257	-97.5916	-92.6367	-132.533	-86.4192		86.185	116.784	155.973	134.584	98.1045	130.914	92.7707	96.0599	132.088	103.605	85.9666	148.764	91.5371	113.07	114.019	98.4124		-96.2531	-112.108	-97.8984	-101.521	-92.896	-128.524	-56.2932	-92.5765	-82.9147	-70.0517	-78.6742	-104.912	-77.1523	-92.5093	-80.0695	-55.3313
-134.388	-87.7939	-99.3312	-79.7451	-122.475	-118.54	-102.232	-130.569	-99.9221	-97.1482	-76.2094	-93.1001	-98.3994	-88.2015	-131.231	-82.685		90.4077	120.361	153.421	132.178	103.017	126.58	96.4764	93.8557	131.271	103.418	90.5335	148.352	91.4371	110.962	116.552	97.8373		-101.557	-117.589	-101.527	-104.084	-100.171	-133.407	-59.9917	-97.8506	-87.8688	-72.1862	-82.8117	-106.233	-81.1894	-94.0104	-86.3304	-59.6651
-132.4	-88.4696	-96.8258	-84.2685	-120.55	-113.912	-105.696	-126.438	-98.3353	-96.5061	-78.4823	-89.7301	-97.9901	-83.4109	-126.719	-78.6268		92.7838	122.641	149.644	129.199	107.555	122.309	100.438	91.7946	129.47	103.555	94.1547	146.616	91.0483	108.078	118.2	96.8662		-106.937	-123.435	-104.571	-106.914	-107.535	-137.719	-64.5461	-103.111	-92.7673	-74.4189	-87.6358	-107.182	-85.186	-95.3345	-93.5134	-64.169
-130.386	-88.1472	-95.8112	-86.8071	-117.781	-108.931	-109.969	-121.893	-96.2399	-95.4345	-80.9771	-85.434	-96.0509	-78.3191	-120.392	-74.2772		93.8816	124.287	144.299	126.02	111.977	117.82	103.802	89.6098	126.63	104.194	96.6464	143.629	90.5321	104.442	118.876	95.5974		-112.141	-129.222	-107.37	-109.987	-114.645	-141.508	-70.2266	-108.169	-97.7573	-76.7901	-92.9348	-107.71	-89.2335	-96.4869	-101.66	-68.6028
-126.315	-86.4625	-93.5066	-86.4182	-114.337	-103.299	-113.113	-117.791	-92.8531	-94.1915	-83.1906	-79.8547	-92.8356	-72.7976	-113.003	-69.0563		94.8196	125.226	139.281	122.418	115.302	113.096	106.693	87.3186	122.934	104.783	97.8634	139.442	89.3128	99.996	119.889	94.1213		-116.881	-134.522	-109.718	-112.933	-121.22	-144.7	-76.7307	-112.866	-102.516	-79.2239	-98.5423	-107.842	-93.3102	-97.4834	-109.499	-72.8305
-120.063	-83.1067	-89.9395	-83.2497	-109.139	-96.7394	-116.431	-113.728	-88.1859	-92.6417	-84.7832	-72.4874	-88.5121	-66.6187	-107.242	-62.6944		95.1991	125.367	134.154	118.113	117.235	108.13	107.917	85.3082	118.499	104.728	97.7729	134.297	87.1435	94.7458	119.96	91.9628		-120.776	-139.112	-111.733	-115.701	-126.646	-146.976	-84.3334	-117.033	-106.868	-81.7266	-104.055	-107.706	-97.3291	-98.338	-117.048	-76.8187
-112.906	-79.5185	-86.2955	-77.6418	-102.62	-88.7021	-118.767	-109.991	-82.5352	-90.0441	-85.4689	-62.8206	-82.6842	-59.5697	-102.338	-55.2585		93.8827	123.915	127.627	113.207	117.408	103.112	107.208	83.1819	113.128	104.288	96.6048	128.354	84.2607	88.7545	118.819	88.7673		-123.861	-143.069	-113.661	-118.25	-130.821	-148.186	-92.326	-120.699	-110.844	-84.2647	-109.241	-107.346	-101.114	-98.9921	-123.876	-80.5158
-104.185	-75.4839	-81.2491	-70.1228	-94.779	-78.7106	-118.58	-106.541	-75.3546	-85.8674	-84.4899	-50.9982	-75.4521	-51.5173	-94.3644	-47.0256		91.1106	120.812	120.559	107.754	115.905	98.1525	105.241	80.8136	106.544	102.989	94.4626	121.404	80.7901	82.1425	117.328	84.4364		-126.085	-145.925	-115.403	-120.465	-133.696	-148.007	-99.7629	-123.832	-114.297	-86.75	-113.721	-106.812	-104.532	-99.3516	-129.88	-83.8903
-92.2755	-68.9519	-73.9937	-62.4593	-86.2264	-69.0722	-116.325	-100.621	-65.4313	-79.4315	-80.9691	-37.3597	-67.5102	-42.4927	-84.0548	-38.3893		87.757	117.081	113.589	100.769	112.368	91.4587	102.63	78.9398	99.1724	100.594	91.4325	113.467	76.5326	75.094	115.552	78.9526		-126.855	-147.275	-116.701	-122.309	-134.94	-146.355	-105.937	-126.221	-117.146	-89.0846	-116.954	-106.09	-107.588	-99.3153	-134.813	-86.9554
-78.874	-59.637	-65.6638	-54.5762	-77.3308	-59.3833	-112.9	-93.1883	-52.3992	-70.6661	-74.104	-22.1044	-59.7039	-33.0408	-76.0751	-29.6833		83.0634	112.555	105.632	91.9545	106.448	83.2262	98.7028	77.1953	91.6426	96.8845	88.292	105.13	71.0458	67.5463	111.927	72.6334		-126.229	-147.154	-117.654	-123.658	-134.626	-142.947	-110.371	-127.927	-119.287	-91.1429	-118.341	-105.002	-110.07	-98.7254	-139.012	-89.4859
-65.2	-48.0244	-56.9947	-44.6175	-66.6904	-48.3763	-107.36	-86.0865	-38.2303	-60.1948	-65.3064	-6.48011	-52.2615	-24.3873	-69.5944	-21.577		76.1787	106.713	96.4015	81.7426	98.9005	74.4455	93.724	75.417	83.6463	91.1391	84.8216	96.5248	64.0047	59.1516	106.146	65.4577		-124.313	-145.367	-118.062	-124.207	-132.708	-137.56	-113.202	-129.049	-120.349	-92.9163	-117.76	-103.573	-111.833	-97.4126	-142.301	-91.1422
-48.5199	-35.8594	-47.5185	-33.8744	-54.54	-34.6333	-97.8654	-76.8735	-26.0564	-47.6479	-56.3101	7.1831	-42.8366	-17.2576	-56.0391	-15.4727		67.9948	98.514	86.4358	69.3984	89.7419	66.1375	88.7531	74.6729	74.2679	83.6527	80.3412	86.8412	56.3586	49.5872	101.712	56.6821		-120.519	-141.675	-117.33	-123.268	-129.113	-129.857	-114.438	-129.437	-120.178	-94.1484	-115.545	-101.892	-112.456	-95.2728	-143.453	-91.7468
-28.4921	-23.6416	-39.2004	-26.4942	-41.6573	-19.0984	-85.4487	-65.5981	-15.784	-33.5051	-45.2255	18.3708	-30.508	-10.9499	-43.3476	-10.2652		59.2165	87.6343	74.2078	54.0989	78.7417	58.2642	82.7986	73.7217	63.2573	74.6831	75.5478	75.7211	48.9743	39.0611	94.2662	46.2697		-114.348	-135.918	-115.187	-120.51	-123.708	-119.889	-114.591	-128.879	-117.935	-94.3138	-111.391	-99.6354	-111.578	-92.0281	-144.776	-90.7488
-8.10759	-11.7195	-30.538	-22.6112	-29.392	-4.2309	-70.6096	-52.8859	-5.57134	-20.4014	-31.5584	28.9053	-19.1159	-3.90858	-33.5951	-3.08078		49.721	74.549	60.5075	36.7144	66.0102	49.7705	75.651	71.7379	50.8394	62.6761	70.0332	64.156	40.4553	28.7472	84.6625	36.167		-105.67	-127.76	-110.859	-115.4	-116.459	-108.129	-113.124	-126.985	-112.666	-92.901	-104.881	-96.0633	-108.673	-87.1223	-144.468	-87.4475
10.418	1.45922	-17.3189	-19.2756	-19.3028	9.62098	-55.9268	-37.2256	4.53995	-6.35929	-18.6811	38.0711	-6.88128	2.71552	-25.6201	5.07298		39.5864	60.7756	47.7757	19.3233	52.0682	40.5002	65.6639	68.5428	37.4371	49.9884	62.0305	52.3703	31.5957	19.0091	73.2493	26.3694		-95.232	-116.733	-103.585	-106.897	-107.611	-94.7707	-109.322	-122.918	-103.926	-88.9114	-95.9745	-90.7163	-103.082	-80.5081	-142.575	-81.4912
22.8952	14.3539	-1.24797	-18.6064	-12.6914	21.5873	-38.5394	-19.6585	13.1676	7.05636	-9.58265	43.1997	7.2912	6.63293	-12.4664	11.2201		27.5233	46.5083	36.0195	2.69595	36.9939	29.94	53.9146	63.3733	24.1954	37.4185	50.3963	39.5853	23.8045	9.42421	62.9657	15.8947		-84.4612	-103.118	-93.5089	-95.0839	-97.3876	-80.2532	-101.75	-116.085	-91.5687	-81.4334	-84.6842	-83.1196	-94.4232	-72.4164	-138.123	-72.9799
25.9307	24.6801	14.6458	-20.521	-10.0853	34.3674	-20.3386	0.51616	18.8134	17.4223	-2.05183	44.6583	17.6219	8.68519	7.57121	14.4515		12.6104	32.4798	25.1557	-11.392	21.2725	20.0496	39.9067	56.9498	11.7837	24.7986	37.5446	26.7032	15.3894	0.629155	52.7421	5.23721		-73.7453	-87.3099	-80.8138	-80.0383	-85.3375	-64.6899	-89.6634	-105.659	-76.1579	-69.9948	-70.1393	-71.7237	-82.6432	-62.8044	-130.136	-61.8374
29.3053	34.4437	31.1912	-22.2547	-9.13981	45.7942	-6.30335	27.4006	23.6468	26.876	3.81485	44.2001	22.2647	9.4044	39.2393	17.688		2.84586	20.0255	15.9898	-21.1346	6.31044	11.2734	22.977	49.9405	2.17829	14.6536	23.9221	16.209	6.31549	-7.06306	45.4641	-2.92879		-56.8164	-69.1787	-65.8254	-61.9573	-70.8182	-48.595	-73.404	-90.6148	-57.9688	-54.3258	-54.1734	-54.7142	-67.2638	-52.1952	-116.891	-48.4126
34.4389	35.9015	42.7268	-23.4182	-5.90197	50.0906	8.53739	53.5973	30.2983	37.6871	11.1039	40.0329	22.6246	10.2237	69.8755	18.2248		3.81729	5.79925	6.35738	-27.2852	-6.52658	2.9554	8.61194	39.3216	-2.17888	8.21603	12.12	7.31177	-0.906983	-12.4153	36.8312	-8.30618		-27.6979	-49.899	-49.7756	-42.776	-54.03	-33.4103	-53.5413	-71.4047	-38.0177	-35.1466	-37.3494	-34.8904	-47.8497	-40.4673	-97.3442	-34.2633
26.1934	35.4947	41.2448	-20.0153	1.6455	45.4836	24.5693	70.4427	34.8271	41.1385	23.8626	28.4908	19.6357	14.351	88.0282	15.1531		-1.69469	-4.65889	-4.73476	-28.8576	-15.0767	-4.97354	0.200833	24.7389	-2.27337	1.63262	5.22834	-4.32823	-5.05257	-12.7035	27.2225	-10.7211		-8.7463	-29.3691	-34.0678	-25.1519	-36.297	-21.1327	-32.4063	-49.6449	-20.0589	-17.2561	-21.1085	-20.6953	-27.5212	-25.885	-67.7495	-20.7157
7.16525	48.2211	29.3191	-17.7182	10.636	30.992	29.8722	73.943	32.7111	41.2857	36.4632	18.533	14.0253	19.9846	84.033	8.67262		-16.802	-2.64381	-11.1688	-29.3926	-19.2855	-12.7501	-6.51467	12.2527	-1.71283	-1.04536	1.56882	-13.7406	-7.20633	-8.81972	20.7855	-11.898		-7.0859	-9.77571	-18.8376	-12.2437	-20.1312	-11.3637	-13.7755	-26.0792	-7.56075	-4.25196	-8.20194	-12.914	-10.5137	-9.56947	-30.5947	-9.52891
2.42918	37.9874	10.2307	-18.5386	19.4288	12.0007	25.2327	67.699	22.0233	42.7975	39.9432	13.5756	4.73893	17.7988	40.4212	-2.17591		-19.7131	-6.57477	-12.8607	-30.235	-18.9121	-17.2004	-11.1632	6.97212	-3.32211	1.57189	-2.74125	-14.06	-10.2476	-8.69152	4.74286	-14.3433		0.0650783	1.01318	-4.82364	-2.73589	-6.87804	-1.29117	-1.23846	-3.02757	0.366534	3.67863	-0.66125	-1.51715	-0.299185	-0.153849	-1.44795	-2.00866
-2.03792	3.52868	-25.6736	-17.9119	18.8861	-4.48705	17.3821	47.1912	7.48607	28.1727	35.9201	4.00405	-6.69493	9.30426	-27.9614	-12.3212		-21.9678	-19.6766	-22.9745	-29.116	-16.9374	-20.6326	-10.1097	0.325675	-6.96631	-2.5996	-5.99925	-16.9351	-16.3323	-11.9231	-28.8259	-16.8052		3.52514	4.45263	1.00472	2.71371	2.42226	3.31184	4.01744	5.47626	4.71658	5.62547	2.8149	5.37656	2.36466	1.64941	6.93028	2.17546
Measure	Moment (Nm)																Measure	Moment (Nm)																Measure	Moment (Nm)
Joint	Hip																Joint	Knee																Joint	Ankle
Condition	Jump height 3 / 100% body mass																Condition	Jump height 3 / 100% body mass																Condition	Jump height 3 / 100% body mass
P01	P02	P03	P04	P05	P06	P07	P08	P09	P10	P11	P12	P13	P14	P15	P16		P01	P02	P03	P04	P05	P06	P07	P08	P09	P10	P11	P12	P13	P14	P15	P16		P01	P02	P03	P04	P05	P06	P07	P08	P09	P10	P11	P12	P13	P14	P15	P16
0.820774	4.51594	-2.92374	-3.06713	-3.79706	-0.873296	-2.4623	4.14692	-4.36019	-3.32118	-3.56594	-1.78639	0.130985	-1.65154	-4.70166	-3.28906		-10.4435	5.16814	16.3249	4.61672	-0.0108552	3.03887	4.7361	6.47498	2.00623	3.21901	3.93004	10.9019	2.50647	11.2914	-2.71417	3.75699		-32.1486	-1.08626	-10.2436	-10.5467	-22.8354	-2.23986	-26.1252	-3.67834	-6.34667	-8.99068	-0.579163	-4.0614	-18.8247	-11.3456	-32.2879	-8.05874
0.893326	5.04795	-3.87586	-3.48504	-4.23462	-0.641216	-2.6949	2.78373	-4.58272	-3.53327	-3.54721	-1.55653	-0.130685	-1.2193	-4.18779	-2.57981		-9.21438	5.78351	16.3628	4.94423	-0.043412	4.56482	4.81927	6.91059	2.21612	3.94139	4.1263	11.3265	2.87854	12.3292	-1.57415	3.95137		-31.9427	-0.822838	-9.92885	-10.2415	-22.6628	-1.58981	-24.9129	-3.45572	-6.00592	-8.39622	-0.824953	-3.71638	-17.8806	-10.3942	-31.0312	-7.94508
1.34486	5.58205	-4.32245	-3.53852	-4.52271	-0.468528	-2.89086	1.96784	-4.65601	-3.60743	-3.92699	-1.49708	-0.439704	-0.64978	-4.62997	-2.36779		-7.65916	6.43021	16.5801	5.35226	-0.0507013	6.01619	4.87412	7.47903	2.4811	4.81497	4.14879	11.7275	3.30033	13.4886	-0.550182	4.00278		-31.4767	-0.628786	-9.39437	-9.95339	-22.4834	-0.954614	-23.651	-3.26783	-5.66542	-7.75901	-1.17102	-3.36782	-16.8662	-9.46165	-29.6289	-7.85686
2.64219	5.90025	-4.19502	-3.69114	-4.59664	-0.340411	-3.05766	2.00532	-4.88316	-3.4072	-4.8402	-1.40774	-0.619906	-0.063193	-5.46905	-2.56289		-6.10859	7.0646	16.9451	5.77538	-0.0305087	7.26974	4.99916	8.2362	2.6377	5.73693	3.98304	12.1128	3.86609	14.6668	0.684312	3.9744		-30.8717	-0.499991	-8.66739	-9.67455	-22.2796	-0.412646	-22.3325	-3.03902	-5.37312	-7.07115	-1.6126	-2.99212	-15.8173	-8.5668	-27.9329	-7.70302
4.15929	5.68484	-3.80237	-3.99773	-4.66034	0.898987	-3.80235	2.56722	-5.23485	-3.00399	-5.8475	-1.41247	-0.746835	0.552966	-5.06712	-2.68289		-4.52266	7.77867	17.365	6.20834	0.00497442	8.60587	5.0083	9.02265	2.71853	6.63483	3.69823	12.3856	4.60919	15.843	2.37737	3.98075		-29.9287	-0.277622	-7.85867	-9.40031	-21.9384	0.184406	-21.0106	-2.83323	-5.10332	-6.29371	-2.1112	-2.64881	-14.8007	-7.64522	-25.875	-7.53636
4.28139	4.98219	-2.9942	-4.24672	-4.90533	3.3022	-4.4967	3.2696	-5.47923	-2.59733	-6.59863	-1.48292	-0.592489	1.26623	-3.44976	-2.77664		-3.15552	8.44549	17.9252	6.64289	-0.023086	9.81397	5.09485	10.0188	2.81937	7.4768	3.32905	12.5832	5.62249	17.0321	4.24781	4.01757		-28.7493	-0.0585012	-7.04097	-9.14059	-21.4545	0.755238	-19.6658	-2.49323	-4.82628	-5.50505	-2.68578	-2.35734	-13.7791	-6.75066	-23.4666	-7.37141
3.1144	4.73404	-2.31781	-3.96671	-5.1498	5.21117	-5.26994	3.9939	-5.69804	-2.13836	-6.99661	-1.48434	-0.611857	2.0123	-2.98768	-3.17946		-2.01311	9.0487	18.5019	7.17429	-0.0496316	10.4411	5.20291	11.3	2.90006	8.26422	2.95748	12.8595	6.59382	18.225	5.85646	3.99143		-27.455	0.060527	-6.23486	-8.79957	-20.7716	1.17243	-18.2979	-2.18181	-4.55378	-4.72643	-3.33355	-1.96809	-12.8779	-5.91938	-20.5669	-7.21139
2.12095	5.86978	-2.50512	-3.43953	-5.31378	6.42169	-5.7302	3.98374	-6.0666	-1.64795	-7.06363	-1.63393	-1.08405	2.65093	-3.79147	-3.66881		-0.993217	9.9224	18.9311	7.72738	0.00433381	10.7288	5.28293	12.4394	2.88376	8.89463	2.67006	13.0318	7.45289	19.3689	7.26899	4.01958		-26.1487	0.280762	-5.45434	-8.46339	-19.8084	1.4751	-16.9894	-1.95615	-4.29994	-4.0154	-3.99212	-1.66805	-12.154	-5.10063	-17.2679	-6.97086
2.16601	7.89857	-3.07289	-3.45959	-5.45267	8.6538	-4.6698	3.80056	-6.568	-1.23839	-7.031	-1.91804	-1.30125	3.10186	-3.30289	-4.14002		-0.078163	11.0424	19.2126	8.14214	0.124178	11.6316	5.57	13.3968	2.72967	9.369	2.35376	13.0704	8.49434	20.3589	8.72457	4.078		-25.0197	0.559633	-4.84034	-8.19261	-18.5855	1.84203	-15.8374	-1.76441	-4.07359	-3.3516	-4.69542	-1.43907	-11.4098	-4.35861	-13.6372	-6.6122
3.0299	10.3824	-2.84197	-3.73559	-5.4426	12.2164	-2.47664	4.38285	-6.95498	-1.08651	-6.81727	-2.12063	-1.01439	3.48055	-2.7518	-4.57731		0.800727	12.4076	19.552	8.52893	0.298386	13.2333	6.10516	14.4028	2.50028	9.60018	2.06805	13.1315	9.60019	21.218	9.79335	4.03568		-23.889	0.838892	-4.30982	-7.96167	-17.2214	2.29972	-14.7823	-1.54068	-3.85287	-2.75898	-5.38764	-1.21749	-10.7251	-3.68199	-10.1166	-6.26463
3.87682	13.1808	-2.35154	-3.72249	-5.28447	15.7058	-1.1639	5.30193	-6.88257	-1.60824	-6.08532	-1.91158	-0.212825	3.78973	-2.47575	-4.75046		1.52404	13.8847	19.7855	9.04707	0.479994	15.0232	6.54274	15.2105	2.35816	9.43125	1.99873	13.4146	10.7312	21.9152	10.725	3.97357		-22.6906	1.0802	-3.75585	-7.66745	-15.8657	2.79405	-13.8524	-1.44004	-3.6353	-2.23117	-5.99327	-0.99205	-10.0638	-3.061	-7.10242	-5.89025
4.01768	16.1137	-2.85231	-3.53212	-4.97052	18.5521	-1.56031	6.18582	-6.36627	-2.74191	-5.00554	-1.32563	0.865708	4.04056	-1.14362	-4.7508		1.81833	15.2556	19.6139	9.66539	0.668382	16.8058	7.00262	16.1241	2.38819	8.93736	2.03769	13.9024	11.8558	22.4749	12.2542	3.82508		-21.7931	1.23004	-3.21799	-7.34751	-14.5574	3.22867	-13.0204	-1.39357	-3.41072	-1.78034	-6.5877	-0.781037	-9.44614	-2.49605	-4.53807	-5.57374
4.12672	19.0284	-4.2436	-3.43746	-4.48989	22.2339	-2.10971	6.62808	-5.72753	-3.86408	-3.94948	-0.363815	2.00704	4.24418	0.58154	-4.46742		1.95552	16.4374	19.2045	10.3377	0.864171	19.2946	7.83439	16.9526	2.48475	8.44989	2.04783	14.6171	12.9538	22.9117	14.2966	3.70415		-21.0885	1.26304	-2.72771	-7.04043	-13.2617	3.75299	-12.2395	-1.35983	-3.19759	-1.38774	-7.19578	-0.644198	-8.87181	-1.95684	-2.29244	-5.29966
5.16671	21.9089	-5.40383	-3.37146	-3.60194	27.3372	-0.779964	7.11715	-4.95819	-4.58941	-2.99111	0.933838	3.32325	4.44443	2.17205	-3.80368		2.15108	17.5911	19.0827	11.088	1.13282	22.902	9.14084	17.4523	2.69956	8.23891	2.05612	15.5727	14.1287	23.2453	16.4676	3.74844		-20.4757	1.27469	-2.26821	-6.74546	-11.9842	4.33687	-11.7199	-1.46285	-2.97703	-1.00707	-7.79773	-0.494563	-8.33693	-1.43583	-0.440416	-4.99908
6.93878	24.658	-5.19693	-2.96312	-2.28644	32.9985	2.32965	8.34417	-4.2151	-4.9248	-2.10212	2.23577	4.81498	4.59313	3.9749	-3.02856		2.56987	18.8817	19.6729	12.0139	1.49004	27.3391	10.6041	17.8971	2.97038	8.28526	2.066	16.5833	15.3331	23.4735	18.9915	3.86885		-19.8644	1.31303	-1.84292	-6.55468	-10.7811	4.79143	-11.4303	-1.56193	-2.80658	-0.683264	-8.28954	-0.29577	-7.93744	-0.983392	1.17571	-4.69346
8.07593	27.1662	-4.00605	-1.96404	-1.00852	36.3082	5.66712	9.09991	-3.24448	-4.72126	-1.51253	3.18383	6.10188	4.76015	5.06304	-2.45353		3.10223	20.3245	20.8453	13.241	1.85187	30.5143	11.8589	18.0869	3.41858	8.74472	1.92393	17.4361	16.5028	23.7447	21.5064	3.99401		-19.3724	1.29623	-1.42627	-6.34508	-9.63527	4.84764	-11.456	-1.58078	-2.66144	-0.408411	-8.76284	-0.17003	-7.64684	-0.552638	2.45851	-4.38049
8.41105	29.3334	-2.70316	-1.05785	0.256206	35.2477	7.40209	8.22214	-2.01729	-3.89555	-1.30232	3.87423	6.69405	4.87952	5.24609	-1.8921		3.84389	21.7868	22.1923	14.5348	2.33591	30.6858	12.8759	17.5856	4.09051	9.65332	1.6607	18.0406	17.5295	24.0939	23.4212	4.25773		-19.1341	1.24535	-1.06559	-6.17011	-8.43524	4.35129	-11.6713	-1.71185	-2.46011	-0.137765	-9.27588	-0.103881	-7.35537	-0.16651	3.43077	-4.11189
8.84058	31.0125	-1.38417	-0.489154	1.79728	31.0753	6.65888	7.01554	-0.900839	-2.86404	-1.31947	4.55678	6.85497	4.975	3.96252	-1.06589		5.19979	22.9967	23.5015	15.8247	2.99684	28.9517	13.6464	16.8043	4.79834	10.6412	1.42732	18.3217	18.3426	24.5304	23.8648	4.83034		-19.0767	1.2403	-0.661636	-6.04147	-7.26964	3.47583	-12.0845	-1.87013	-2.26063	0.096267	-9.74488	-0.0603364	-7.1432	0.139309	3.9617	-3.84925
9.3343	31.8206	-0.00197855	-0.239806	3.474	26.8481	4.63426	6.61922	-0.278604	-2.13639	-1.40242	5.28451	7.35867	5.25109	2.29628	-0.294172		6.89692	23.6055	24.7782	17.1136	3.72545	27.9553	14.4321	16.1805	5.34439	11.2304	1.28016	18.2977	19.1565	25.1597	23.0954	5.525		-19.1011	1.20838	-0.168076	-5.92089	-6.20612	2.73369	-12.5814	-1.95142	-2.13629	0.242788	-10.2361	-0.0706835	-6.93733	0.479918	4.18867	-3.5924
9.32536	31.5998	1.06096	-0.315382	4.78756	23.1608	2.63783	6.84444	-0.11343	-1.67756	-1.29456	6.01233	7.61177	5.66195	0.687525	0.0131948		8.31133	23.6006	25.9386	18.323	4.45357	28.1629	15.2355	15.7123	5.86644	11.3437	1.33091	18.1263	19.8389	25.846	21.6139	6.02961		-19.1481	1.06681	0.270529	-5.8865	-5.18115	1.98693	-13.1817	-1.99148	-2.02304	0.300416	-10.7584	-0.0494175	-6.77574	0.818161	4.13574	-3.3847
9.04991	30.7163	1.76373	-0.268403	5.50324	21.1254	1.09271	6.35368	-0.385762	-1.28112	-1.06867	6.39136	7.15599	6.04711	-2.05935	0.0917315		9.29917	23.229	26.9862	19.4797	5.24364	29.5273	16.0271	15.0183	6.4227	11.1062	1.62423	17.7995	20.2382	26.3689	19.381	6.33647		-19.3273	0.860604	0.640542	-5.89754	-4.17888	1.27211	-13.8674	-2.03875	-1.95216	0.297271	-11.3094	0.00500499	-6.81474	1.11615	3.82612	-3.24571
8.51489	29.4883	2.15204	-0.0222655	5.45569	21.2163	-0.193557	4.74995	-1.1689	-1.08934	-0.710264	6.34645	6.53772	6.3538	-5.65401	0.345265		9.97238	22.6072	27.9067	20.6691	6.01116	31.8359	16.5577	14.0749	6.92177	10.4921	2.1695	17.3785	20.5676	26.6404	17.4091	6.63002		-19.6387	0.68812	0.904524	-5.85449	-3.29625	0.681343	-14.6392	-2.10746	-1.9948	0.209547	-11.9289	0.00275938	-6.96296	1.41956	3.4332	-3.15795
7.56684	27.8699	2.22389	0.230862	4.75322	20.3468	-1.85998	3.37549	-1.97508	-1.12162	-0.337237	6.4236	5.80276	6.59475	-7.72227	0.653682		10.4799	21.68	28.5706	21.8829	6.72948	32.878	16.449	13.2376	7.68668	9.57203	2.78895	17.2921	20.8114	26.7354	17.3468	6.96391		-20.0373	0.493273	1.03424	-5.82159	-2.55707	-0.0822918	-15.5065	-2.24604	-2.03884	0.0505616	-12.6545	0.00940319	-7.12812	1.74666	3.2274	-3.04318
6.43645	25.7718	2.04069	0.345082	3.69082	17.5229	-3.72543	2.58731	-2.63404	-1.24825	-0.411243	6.88568	4.66483	6.7342	-8.0258	0.496302		10.9762	20.5224	28.9628	23.1356	7.4051	32.4396	15.9419	12.4248	8.88854	8.59068	3.24837	17.8286	20.7782	26.6929	18.9939	7.08489		-20.6576	0.288995	1.13471	-5.88831	-1.95493	-1.16668	-16.4211	-2.36394	-2.08703	-0.151274	-13.5163	-0.0455107	-7.40143	1.99561	3.32084	-2.9776
5.84149	23.3476	1.90332	0.155312	2.66348	13.6003	-5.02968	1.21113	-3.13506	-1.40609	-1.3171	7.318	3.34194	6.73423	-10.4864	0.0138779		11.8881	19.4366	29.3866	24.402	8.1245	31.5956	15.7788	11.2431	10.49	7.71098	3.36018	18.7176	20.5985	26.4877	20.2222	6.98963		-21.5094	0.164436	1.18197	-6.01134	-1.49281	-2.53679	-17.4061	-2.61082	-2.14544	-0.352227	-14.4075	-0.307082	-7.86295	2.17321	3.2035	-2.95924
4.96103	21.0241	2.27549	0.0446829	2.56821	9.02185	-5.87648	-0.482215	-3.57527	-1.40457	-3.25634	7.35595	2.16795	6.41857	-13.5946	-0.454783		12.7677	18.9609	30.4233	25.7218	9.40048	31.1248	16.2783	10.3425	12.2402	7.05532	2.98991	19.5492	20.8131	26.017	21.0801	6.9082		-22.3265	0.102993	1.19836	-6.08728	-1.1318	-4.17038	-18.4815	-2.91251	-2.2143	-0.557287	-15.3779	-0.574453	-8.18879	2.2812	2.92372	-2.92506
2.19936	18.7149	2.71797	0.113835	3.47834	5.1669	-6.583	-2.09672	-3.84266	-1.25942	-5.68064	6.78004	0.929151	5.90036	-17.7066	-0.991044		12.5895	19.2094	32.0833	27.0105	11.6066	32.3415	17.2505	10.0708	14.0484	6.62746	2.49167	20.0577	21.333	25.3912	20.7584	7.00078		-23.165	0.0372172	1.22075	-6.19082	-0.830173	-6.1266	-19.617	-3.22371	-2.26574	-0.75482	-16.3239	-0.859069	-8.58935	2.35214	2.48537	-2.92806
-2.19582	16.3413	3.15934	0.0832443	3.41918	3.1833	-7.55436	-3.73185	-4.16767	-1.66776	-8.02368	5.62588	0.0773161	5.30973	-22.488	-1.67856		11.2538	19.9429	34.3003	28.1457	14.0446	34.5104	18.2919	10.1626	15.806	6.39131	2.22715	20.3216	22.1437	24.7529	19.8367	7.28246		-23.9989	0.0390268	1.18086	-6.40413	-0.711515	-7.94646	-20.7629	-3.63745	-2.33907	-1.04593	-17.1953	-1.35365	-9.10509	2.40913	1.84161	-2.96601
-6.65143	13.9058	3.7453	-0.0896156	-0.308096	1.28774	-8.68033	-5.34677	-4.85361	-2.79963	-10.2583	4.13278	-0.344916	4.67479	-24.9807	-2.42356		9.46486	20.9657	36.6355	29.0956	14.9386	35.9383	19.5071	10.7481	17.41	6.61504	2.38764	20.7616	23.3404	24.1227	19.3951	7.82872		-24.4638	0.127992	1.10249	-6.62293	-1.01908	-9.76461	-21.9076	-4.03406	-2.47268	-1.32411	-17.9913	-1.879	-9.53625	2.40024	1.31804	-2.95515
-10.5336	10.3898	4.12922	-0.432671	-6.03583	-1.24623	-9.78813	-7.2616	-5.90562	-4.85114	-12.1331	2.25716	-1.36595	4.13264	-25.5615	-3.69214		7.4819	21.6831	38.289	29.7374	14.316	37.0397	20.9712	11.3158	18.9415	7.02951	3.01932	21.7928	24.4082	23.5344	19.2552	8.7781		-24.6848	0.0674371	1.02195	-6.88394	-1.41832	-11.6791	-23.0756	-4.55318	-2.72658	-1.63125	-18.613	-2.51725	-10.1526	2.32907	0.793771	-3.02123
-14.9159	5.84861	4.03967	-0.801363	-10.8491	-3.59937	-11.1961	-9.4668	-7.14232	-7.39743	-13.6663	0.151379	-2.7925	3.7612	-25.4127	-5.58329		5.22417	21.8204	39.1412	30.266	13.9477	38.6074	22.5977	11.4165	20.6869	7.60737	3.85189	23.5262	25.3021	22.9557	19.9768	10.3725		-24.9282	-0.0340514	0.878016	-7.13356	-1.48586	-13.5281	-24.3026	-5.14397	-3.08217	-1.99634	-19.1297	-3.40849	-10.8724	2.22922	0.512392	-3.17
-19.8658	0.99864	3.46017	-1.32866	-14.3953	-6.09233	-13.0326	-11.4386	-8.74116	-9.89536	-15.44	-1.90745	-4.29126	3.50434	-26.2604	-7.5612		3.69919	21.411	39.7226	31.0536	14.8003	40.4903	24.2566	11.8931	22.6202	8.55389	4.62365	25.5513	26.243	22.3512	21.3477	12.4982		-25.2703	-0.11439	0.709848	-7.46922	-1.60815	-15.5599	-25.6064	-5.63	-3.52457	-2.37945	-19.6514	-4.27761	-11.6721	2.13924	0.375716	-3.29844
-24.0966	-3.70048	2.34618	-2.08992	-16.8845	-8.18802	-15.3235	-13.3075	-10.6066	-12.1129	-17.2732	-3.6097	-6.28213	3.01914	-29.6016	-9.35243		3.75784	20.7288	40.4311	32.2758	16.4605	42.5649	26.0024	13.1024	24.9098	9.82785	5.49336	27.5469	27.0498	21.6661	22.5236	15.0444		-25.8352	-0.317861	0.521981	-7.9656	-1.83811	-17.6161	-26.9378	-6.1381	-3.97143	-2.79686	-20.1534	-4.93917	-12.4445	1.99799	0.147786	-3.42752
-26.4388	-8.24433	0.84638	-2.65843	-18.0632	-9.1932	-18.1704	-15.4497	-12.4871	-14.0547	-18.5267	-5.03157	-8.91605	2.28289	-34.8737	-10.941		5.16917	20.2045	41.429	34.1625	18.5408	45.5134	27.5975	14.5924	27.564	11.1732	6.77169	29.2066	27.6593	21.0197	24.2107	17.9437		-26.3805	-0.660518	0.231575	-8.53105	-1.67602	-19.6053	-28.3126	-6.92151	-4.50193	-3.20608	-20.6234	-5.65857	-13.2792	1.82044	-0.369657	-3.61667
-28.1511	-13.0079	-0.165399	-3.2539	-18.7337	-10.2006	-21.0815	-16.6199	-14.1621	-16.2862	-19.238	-6.19889	-11.67	1.33904	-39.9621	-12.0832		6.55928	19.9643	42.9166	36.4461	20.4213	48.539	29.0943	16.6003	30.379	12.2458	8.50995	30.7117	28.3784	20.5537	27.7427	20.6799		-26.8734	-1.13811	-0.0558565	-9.33368	-1.53243	-21.6718	-29.7098	-7.4311	-5.0928	-3.7097	-21.1642	-6.37479	-14.1944	1.64278	-1.42079	-3.76679
-30.6462	-17.4204	-0.589406	-3.85565	-20.5192	-12.1089	-23.6572	-16.4703	-15.8567	-19.3462	-19.6006	-7.40551	-14.2529	0.0281989	-44.0687	-12.7057		7.27768	20.2755	44.4752	38.6987	21.296	51.1433	30.6552	19.0717	33.3345	13.0409	10.469	32.5033	29.1231	20.3235	32.8352	22.9983		-27.5159	-1.58114	-0.309394	-10.1862	-1.70693	-23.9607	-31.0618	-7.83273	-5.70768	-4.3453	-21.8184	-7.0889	-14.9678	1.38982	-2.76402	-3.88054
-34.1019	-20.8946	-0.96395	-4.52321	-23.7569	-14.4803	-25.9727	-16.4003	-17.8208	-23.2417	-20.0489	-9.19692	-16.7214	-1.63133	-48.4878	-14.224		7.6534	21.4618	45.7123	40.8295	21.6851	53.5624	32.2347	21.6915	36.2657	14.0452	12.2789	34.5582	29.7877	20.29	38.0755	24.729		-28.3722	-1.8194	-0.57839	-11.0345	-1.82742	-26.2887	-32.4178	-8.34812	-6.45232	-5.11358	-22.6322	-8.15242	-15.8127	1.02404	-4.38699	-4.1295
-38.1449	-23.9195	-1.55386	-5.46695	-28.1816	-17.1605	-27.939	-17.6843	-19.4732	-27.3553	-21.0881	-11.1329	-19.049	-3.40243	-52.1339	-17.3622		8.25063	23.5368	47.2882	42.7977	22.3565	55.5992	34.0247	23.9158	39.4394	15.864	13.7898	36.9746	30.5397	20.2911	42.3875	25.7477		-29.2058	-2.02893	-0.952252	-12.0391	-2.11836	-28.6194	-33.6914	-8.89458	-7.09572	-6.06763	-23.6129	-9.36508	-16.5133	0.607766	-5.83001	-4.40794
-42.7434	-27.0217	-2.22481	-6.44007	-33.0181	-19.8871	-30.2663	-19.7595	-21.6166	-30.8417	-22.6903	-12.7175	-21.6521	-5.00616	-55.5045	-21.0309		9.03664	26.3241	49.6273	44.6798	23.4842	58.1172	35.9526	25.4381	42.7334	18.8645	15.0166	39.9392	31.3616	20.2668	44.8963	25.9853		-30.1161	-2.33385	-1.5304	-13.0903	-2.65401	-30.9842	-35.1144	-9.52455	-7.83131	-7.10547	-24.6654	-10.5444	-17.1172	0.201675	-7.2904	-4.7298
-47.4475	-30.5932	-2.89787	-7.54605	-37.9571	-22.3604	-32.9368	-22.278	-24.6935	-33.9623	-24.5083	-14.0427	-24.984	-6.45596	-58.2266	-23.7179		10.155	29.3369	52.0514	46.5008	25.1279	61.4283	38.026	26.574	45.9833	22.6698	16.1613	43.1902	32.0605	20.1669	45.8188	25.4845		-31.0009	-2.76286	-2.15903	-14.3317	-3.11241	-33.3697	-36.5932	-10.0612	-8.76168	-8.148	-25.8159	-11.9129	-18.0418	-0.308233	-8.56213	-5.12592
-52.7472	-34.4864	-3.82166	-8.58435	-42.7315	-25.1872	-36.2839	-25.6745	-28.0665	-37.333	-26.6955	-15.2303	-28.4251	-7.87735	-61.052	-25.0062		11.3684	32.2308	54.0722	48.4067	27.3855	64.6984	39.7573	27.7431	49.2823	26.3124	17.3134	46.2672	32.8447	19.9655	46.4478	24.58		-31.8551	-3.23254	-2.72667	-15.735	-3.60079	-35.7902	-38.029	-10.6562	-9.65989	-9.30069	-27.0721	-13.3476	-18.9389	-0.982734	-9.75953	-5.48137
-59.3596	-39.1935	-5.0518	-9.69773	-46.9616	-28.6192	-39.4532	-30.2987	-31.8167	-40.4625	-29.5725	-16.7785	-31.524	-9.39375	-63.8014	-25.9991		12.3273	34.4436	55.8844	50.3574	29.7024	67.4068	41.4392	28.9816	52.4175	29.9026	18.4182	49.0723	33.5817	19.79	48.1232	23.9344		-32.7276	-3.81733	-3.35951	-17.2256	-4.13359	-38.226	-39.3174	-11.3412	-10.6674	-10.4864	-28.4882	-14.7452	-19.7451	-1.7366	-10.9438	-5.81923
-67.3361	-45.3838	-6.35956	-11.0463	-50.9829	-31.9759	-42.4439	-36.0916	-35.7024	-43.3876	-32.6361	-19.1401	-34.1318	-11.2223	-66.1623	-27.7657		12.6516	35.6634	57.6466	52.4733	31.6259	69.8121	43.1194	30.5382	55.4999	33.8112	19.8581	51.7318	34.1502	19.9314	50.99	23.626		-33.527	-4.63958	-4.03805	-18.8624	-4.63175	-40.62	-40.45	-12.1961	-11.7065	-11.7383	-29.998	-16.3496	-20.5157	-2.58447	-12.0104	-6.19226
-75.4408	-52.3677	-7.83515	-12.6706	-55.066	-35.3686	-45.6098	-41.9111	-39.4015	-46.486	-35.3876	-22.2322	-36.5307	-13.4173	-68.7987	-29.7423		12.7267	36.4968	59.6829	54.9613	33.3362	72.3876	44.5441	32.4329	58.4265	37.9342	21.892	54.1244	34.7491	20.4626	53.8609	23.4296		-34.2944	-5.53521	-4.72762	-20.7954	-5.18106	-42.9484	-41.5148	-12.9938	-12.6946	-13.1306	-31.5556	-18.1309	-21.4264	-3.60565	-13.0256	-6.49506
-82.3683	-59.9112	-9.80812	-14.4761	-59.683	-39.5078	-48.4598	-47.1212	-42.6148	-49.687	-37.8613	-25.4953	-38.8488	-15.7768	-72.3381	-31.2036		13.0836	37.3092	62.348	57.6477	34.6677	75.1425	45.8844	34.499	60.9843	41.906	24.3944	56.4026	35.5432	21.2348	56.0499	23.8121		-35.0499	-6.54764	-5.57319	-23.0238	-5.99558	-45.2913	-42.3121	-13.8478	-13.6642	-14.7196	-33.212	-19.891	-22.5346	-4.72604	-14.0508	-6.64671
-87.3963	-68.4978	-12.1341	-16.3917	-65.141	-44.463	-51.2568	-51.061	-45.3466	-52.636	-40.3814	-28.5056	-40.9402	-18.2088	-76.8048	-32.4468		14.109	38.1264	65.3244	60.2284	35.6295	77.7977	47.4569	36.7392	63.4099	45.7601	26.9869	59.048	36.3073	22.247	57.5263	25.1128		-35.5176	-7.94514	-6.55569	-25.3734	-7.1339	-47.7189	-43.1785	-14.7142	-14.5861	-16.4522	-34.938	-21.7443	-23.6076	-5.87372	-15.2551	-6.70169
-90.5608	-77.401	-14.4403	-18.6397	-70.8761	-49.6973	-53.7993	-53.9387	-48.3617	-55.8175	-42.6428	-31.317	-43.2117	-21.0311	-81.1975	-34.1527		16.2873	39.3138	67.9438	62.6123	36.8573	81.197	49.4128	39.1016	65.7692	49.5991	29.7635	62.0357	36.9144	23.4327	59.0723	27.2622		-35.9192	-9.64518	-7.52961	-27.9371	-8.30232	-50.1436	-44.1247	-15.5062	-15.6417	-18.3399	-36.6287	-23.7302	-24.7829	-7.25059	-16.5373	-6.63522
-93.0666	-84.5788	-16.6848	-21.0441	-76.5826	-55.3952	-56.1532	-57.5661	-51.6408	-59.6273	-44.6807	-34.3678	-45.5533	-24.0176	-85.3873	-36.0804		19.0988	41.3319	70.3769	65.0521	38.4834	85.9348	51.6182	41.3903	68.4516	53.3023	32.6023	64.8969	37.8075	24.5983	61.3349	30.2289		-36.6501	-11.3142	-8.50433	-30.6923	-9.56194	-52.6454	-45.129	-16.5384	-16.8491	-20.2775	-38.3147	-25.7998	-26.1082	-8.82366	-17.9882	-6.42931
-96.2489	-88.7132	-18.9163	-23.352	-82.6806	-62.0798	-58.6074	-62.3879	-54.7806	-64.1835	-46.4623	-37.7916	-47.3518	-26.7645	-87.8676	-37.8303		21.7664	44.3765	72.9551	67.638	40.0429	91.0445	53.507	43.6565	71.6382	57.1682	35.3787	67.5351	39.1066	25.7991	63.9324	33.605		-37.3694	-12.781	-9.55117	-33.5939	-11.0329	-55.2203	-46.1968	-17.8178	-18.2164	-22.3031	-39.9396	-27.8782	-27.4187	-10.4197	-19.3866	-6.16062
-102.123	-91.187	-21.2399	-25.7294	-88.6201	-69.7414	-61.27	-67.7291	-57.5578	-68.9688	-48.0745	-41.9784	-49.0498	-29.6876	-89.449	-39.6343		23.3772	47.9954	75.7896	70.2296	41.7681	95.9017	54.9381	46.0345	75.125	61.4434	38.0528	69.7902	40.2949	27.144	66.2675	37.0044		-38.3608	-14.2404	-10.5443	-36.6236	-12.3386	-57.7653	-47.4254	-19.6396	-19.5641	-24.4421	-41.5538	-30.0251	-28.6125	-12.211	-20.8458	-6.01023
-110.621	-94.2306	-24.325	-28.2503	-94.624	-77.5249	-63.6164	-71.5368	-60.7645	-73.7257	-49.6963	-47.1308	-51.2708	-33.2726	-91.8089	-41.2751		24.2774	51.39	79.3731	72.8149	43.4951	100.909	56.3116	49.1443	78.3072	65.7586	40.6307	71.6306	41.1564	28.444	68.0873	40.5631		-39.5876	-15.9361	-11.5547	-39.7696	-13.6965	-60.2238	-48.7571	-21.5005	-20.9265	-26.6494	-43.1402	-32.2522	-29.8675	-14.3671	-22.3548	-5.9943
-119.854	-98.6899	-28.6011	-30.6869	-101.169	-85.7047	-65.4302	-74.3263	-64.7258	-77.9947	-51.6697	-52.4766	-53.9426	-37.4806	-95.0562	-42.5887		24.8279	53.9868	83.9204	75.3566	44.8092	105.651	57.7361	52.7231	80.7528	69.8691	42.9604	73.518	41.8817	29.586	69.7516	44.068		-40.6455	-17.8793	-12.7427	-43.0247	-15.4883	-62.731	-50.1031	-23.4029	-22.3497	-28.7993	-44.7192	-34.529	-31.162	-16.768	-23.8918	-5.93935
-127.711	-104.563	-33.8764	-32.9433	-107.502	-94.4251	-66.7834	-77.4634	-69.0875	-81.901	-53.6924	-57.386	-56.6276	-41.926	-98.9603	-43.7774		25.0045	55.7166	88.4209	77.8725	46.192	110.183	59.2765	55.5399	82.3806	73.7815	45.323	75.73	42.6497	30.8811	70.8607	47.1601		-41.3721	-20.1965	-14.1267	-46.4099	-17.1837	-65.3283	-51.4329	-25.7498	-23.7576	-30.9033	-46.2926	-36.8828	-32.4245	-19.2896	-25.1987	-5.8889
-132.8	-111.245	-39.4614	-34.7008	-113.561	-103.68	-68.1523	-80.4487	-73.6789	-86.4402	-55.6316	-61.9004	-59.0901	-46.4965	-103.28	-45.0739		25.355	57.1507	92.0014	80.7726	48.1406	115.265	61.0341	58.1776	83.4305	77.7101	47.7877	78.2463	43.3195	32.3357	71.054	49.6603		-41.8606	-23.1155	-15.6084	-49.8087	-18.7617	-68.1269	-52.8011	-28.0232	-25.1871	-33.0822	-47.8493	-39.3539	-33.583	-21.9858	-26.3619	-6.02428
-135.809	-117.048	-44.6068	-36.2714	-120.474	-113.487	-69.8296	-83.2491	-78.0002	-91.038	-57.7195	-65.7345	-61.3407	-51.1326	-107.715	-46.535		26.0695	59.2037	94.7528	83.8475	50.2466	120.278	62.9906	61.7938	84.3533	82.018	49.9173	81.1827	43.8976	33.6608	70.2536	51.6575		-42.3956	-26.4629	-17.0679	-53.2087	-20.824	-71.173	-54.158	-30.2083	-26.7032	-35.2635	-49.2857	-41.8035	-34.6793	-24.8658	-27.5081	-6.17117
-138.311	-120.842	-49.2956	-37.9335	-127.903	-123.086	-71.3643	-86.973	-81.1198	-95.4907	-59.919	-68.8637	-63.5424	-55.515	-111.819	-48.5307		26.8687	62.2621	97.0878	86.8216	52.2655	124.875	65.1091	65.5084	85.5687	85.9527	51.7294	84.6197	44.5092	34.9017	68.4768	53.9651		-42.7922	-29.8709	-18.6162	-56.5672	-23.0834	-74.4015	-55.385	-32.7366	-28.205	-37.4263	-50.6235	-44.2654	-35.7824	-27.8189	-28.6229	-6.22834
-142.464	-123.712	-53.6762	-39.6205	-135.199	-131.136	-72.7417	-91.1103	-83.2842	-99.6375	-62.0752	-72.143	-66.1351	-59.2591	-116.545	-51.3767		27.2395	65.8169	99.8251	89.9308	54.1759	129.673	67.3189	69.5392	87.2127	89.3776	53.4861	88.1951	44.8263	36.352	67.0265	57.3862		-43.1473	-33.4012	-20.3414	-59.8856	-25.3168	-77.6143	-56.513	-35.327	-29.7004	-39.5288	-51.9174	-46.7864	-36.9806	-30.6904	-30.0437	-6.40413
-149.6	-127.186	-57.7972	-41.617	-142.528	-138.009	-74.2005	-94.7518	-85.8912	-102.957	-64.0801	-76.0817	-69.3478	-62.9206	-122.317	-55.2103		27.2438	69.3943	103.926	93.2018	55.765	134.301	69.3482	74.7434	88.9747	92.7524	55.2842	91.7242	44.7063	37.8418	67.2563	61.4588		-44.0506	-37.2563	-22.1789	-63.2996	-27.8086	-80.8119	-57.564	-37.8662	-31.3655	-41.4885	-53.1259	-49.2786	-38.4747	-33.6277	-32.0627	-6.77995
-157.95	-131.211	-61.8613	-43.8307	-149.882	-144.928	-76.0743	-98.6513	-89.4017	-105.628	-65.5966	-80.471	-72.0933	-67.1401	-127.39	-59.0686		27.504	73.0186	109.529	96.5584	56.8583	137.665	71.274	80.2337	90.5659	95.6602	57.5114	95.4871	44.8062	39.2535	69.5642	65.6799		-45.4337	-41.3568	-24.1987	-66.8167	-30.7366	-84.2198	-58.6678	-40.8425	-33.2481	-43.3652	-54.281	-51.9092	-40.0113	-36.77	-34.4268	-7.22351
-164.293	-135.212	-65.936	-45.351	-155.899	-151.195	-78.0984	-102.807	-92.902	-108.208	-66.4942	-85.1056	-74.3263	-71.6121	-132.67	-62.4198		28.7968	76.6859	115.388	100.286	57.636	140.105	73.1777	86.2789	92.0649	98.0898	60.3627	99.4727	45.1279	40.9879	73.3706	69.989		-46.8778	-45.6314	-26.2103	-70.2096	-33.7151	-87.7959	-59.7968	-44.0909	-35.1529	-45.2821	-55.4763	-54.7271	-41.8494	-39.9597	-37.2661	-7.7464
-167.276	-139.101	-70.0811	-46.2689	-160.41	-155.589	-80.0161	-107.421	-96.0449	-110.488	-67.5336	-89.73	-76.057	-75.9603	-138.356	-66.5928		31.5523	80.3498	120.514	104.375	57.776	142.777	74.937	93.9917	93.702	100.464	63.1014	103.508	45.6919	43.4997	77.1717	73.953		-48.2825	-50.178	-28.1728	-73.4832	-36.7041	-91.1727	-60.8861	-47.6171	-37.1358	-47.0952	-56.8358	-57.5105	-44.1105	-43.1724	-40.3462	-8.6297
-168.105	-142.738	-74.9031	-47.2845	-164.344	-159.09	-82.0341	-113.182	-98.9258	-112.576	-69.2024	-94.038	-76.4956	-80.5125	-143.952	-71.1005		35.209	84.0309	124.995	108.503	57.1703	145.486	76.7797	101.491	95.6074	102.495	65.1316	107.468	46.9004	46.6734	79.6806	78.0172		-49.6221	-55.1048	-30.4661	-76.7354	-40.1107	-94.4018	-61.9629	-51.1754	-39.4449	-48.8428	-58.4447	-60.2489	-46.3934	-46.5734	-43.5973	-9.78116
-169.281	-145.371	-80.5382	-48.3921	-167.982	-162.797	-84.2561	-119.484	-100.959	-113.988	-71.0138	-97.8395	-76.5278	-85.2571	-149.657	-74.2304		38.5653	87.8863	129.339	112.762	56.4547	146.984	79.0132	107.431	97.9276	103.816	66.8633	111.115	48.3196	50.2386	81.0037	83.346		-51.085	-60.231	-33.1067	-79.9492	-43.9939	-97.7073	-63.121	-54.6402	-42.0775	-50.6068	-60.1146	-62.9551	-48.8127	-50.0546	-47.0402	-10.9655
-172.016	-146.721	-87.0151	-49.5875	-170.734	-165.357	-86.6546	-125.563	-101.862	-114.614	-72.9956	-101.407	-77.2978	-89.7759	-154.796	-77.2913		40.8842	91.8977	134.224	117.077	56.4644	147.882	81.3952	112.647	100.866	104.873	68.8163	114.116	49.4532	54.1571	81.5868	89.241		-52.8459	-65.3703	-36.1251	-83.0871	-47.9463	-100.852	-64.2461	-57.9419	-44.7421	-52.556	-62.0052	-65.5511	-51.6253	-53.4613	-50.8282	-12.4062
-174.852	-147.817	-93.6953	-51.1189	-172.772	-165.561	-89.3039	-131.452	-103.21	-114.049	-75.194	-104.797	-78.1062	-94.0203	-158.122	-82.6377		42.6943	95.8136	140.002	121.313	57.2082	149.129	83.9702	117.302	104.084	105.925	70.8758	116.725	50.8119	58.5118	82.3134	94.0797		-54.8201	-70.7588	-39.5587	-86.238	-52.0834	-103.518	-65.4552	-60.8832	-47.455	-54.499	-64.1191	-68.0385	-54.5111	-56.8036	-54.7664	-14.5111
-175.97	-148.971	-99.5158	-52.7214	-174.333	-164.857	-92.0661	-138.107	-106.552	-112.459	-77.0288	-107.997	-78.4117	-98.4137	-160.975	-88.1428		44.4242	100.033	146.161	125.668	57.8731	149.872	86.4424	119.765	107.215	107.049	73.0161	119.475	52.807	63.2604	84.2614	98.5903		-56.7564	-76.471	-43.0473	-89.386	-56.6947	-105.882	-66.6715	-63.6908	-50.6247	-56.3185	-66.2366	-70.5305	-57.3171	-60.1306	-58.7917	-17.1533
-174.686	-149.496	-105.733	-54.0848	-174.382	-164.228	-94.9691	-143.813	-110.726	-110.618	-78.4648	-111.629	-79.0006	-103.228	-164.34	-91.3795		45.9454	105.093	151.047	130.219	58.5891	149.382	88.732	120.963	110.499	108.005	75.3714	122.099	54.7811	68.6644	87.6448	103.736		-58.4698	-82.2926	-46.6493	-92.5106	-61.5923	-108.148	-68.0558	-66.4771	-54.2545	-58.0891	-68.351	-73.1755	-60.0768	-63.4572	-62.9398	-19.8155
-171.61	-149.935	-112.979	-55.1529	-172.283	-162.975	-97.609	-148.044	-113.774	-108.315	-79.8928	-115.787	-79.7471	-108.119	-166.947	-93.9917		47.4129	110.449	154.128	134.904	59.7234	148.428	91.213	121.317	114.161	108.571	77.5798	124.221	56.7602	74.7963	91.4395	108.39		-60.0555	-88.253	-50.6454	-95.6385	-66.6257	-110.207	-69.6263	-69.1984	-58.1334	-59.7648	-70.4606	-75.8702	-62.601	-66.7693	-66.7994	-22.8555
-168.154	-151.319	-119.425	-55.9594	-168.969	-161.318	-100.216	-151.513	-115.27	-105.858	-81.5171	-119.834	-80.3944	-112.679	-169.238	-96.3089		49.2516	115.216	156.412	139.416	61.0331	147.337	93.7302	120.514	117.976	109.147	79.3561	126.374	58.7625	81.1392	94.8895	112.06		-61.8538	-94.4181	-54.9784	-98.6568	-71.9038	-112.019	-71.3154	-71.8494	-62.3257	-61.3482	-72.4556	-78.5489	-64.7517	-69.9345	-70.7036	-26.2847
-165.352	-153.076	-123.826	-56.9269	-165.742	-159.728	-103.037	-154.276	-115.761	-103.712	-83.1667	-123.478	-81.8807	-116.909	-170.444	-97.2975		51.3986	119.408	158.671	143.444	62.0111	145.914	96.0693	119.461	121.672	109.543	81.2536	128.882	60.0789	87.1051	98.898	115.274		-63.9416	-100.513	-59.2291	-101.498	-77.7264	-113.645	-73.3019	-74.8578	-66.8442	-62.6985	-74.4264	-81.3667	-66.6667	-72.9719	-74.8865	-29.961
-163.26	-154.029	-127.604	-58.4905	-161.52	-158.015	-105.435	-155.001	-115.677	-102.544	-85.1426	-126.82	-85.0414	-120.411	-170.59	-97.3934		53.4836	123.417	160.243	146.627	63.5959	144.208	98.3832	118.413	125.017	109.47	83.5765	131.236	60.7997	92.5937	103.821	117.649		-66.1434	-106.422	-63.5532	-104.214	-83.6804	-115.148	-75.4297	-78.1368	-71.481	-64.1185	-76.7293	-84.3742	-68.5382	-75.9297	-79.4391	-33.9913
-161.338	-153.415	-130.733	-60.0625	-156.334	-155.768	-107.729	-154.395	-115.943	-101.128	-87.6706	-129.357	-89.7388	-122.426	-170.492	-96.8851		55.7744	127.27	160.89	149.033	65.7735	142.232	100.393	116.307	127.666	109.571	85.9444	133.685	61.6246	97.9231	108.703	118.896		-68.5263	-112.037	-68.0082	-106.693	-89.5118	-116.562	-77.5122	-81.6882	-76.2766	-65.4457	-79.4283	-87.3012	-70.4269	-78.7375	-84.6286	-38.3369
-159.2	-151.417	-131.859	-61.0968	-153.143	-153.082	-110.251	-153.351	-116.676	-99.5641	-90.0398	-130.865	-95.5618	-122.645	-169.446	-94.665		58.6639	130.521	161.604	150.883	67.7907	139.935	102.42	114.036	129.59	110.3	88.6901	136.653	62.5126	102.981	112.868	119.926		-71.1064	-117.213	-72.3226	-108.897	-95.4157	-117.971	-79.7379	-85.5681	-81.2398	-66.7884	-82.2812	-90.1386	-72.2844	-81.4821	-89.8074	-42.6516
-157.194	-148.568	-132.413	-61.9181	-151.281	-149.65	-112.713	-152.094	-117.415	-99.2437	-91.7489	-132.202	-101.669	-121.006	-167.685	-92.0939		61.8767	132.982	161.895	151.906	70.8665	137.534	104.688	111.724	130.656	110.725	92.3958	139.24	63.6006	107.421	115.796	120.24		-73.7523	-122.004	-76.7574	-110.886	-101.302	-119.36	-82.163	-89.2602	-86.2029	-68.1976	-85.4121	-93.2097	-74.3588	-84.1451	-94.7948	-46.9561
-155.166	-144.952	-133.531	-62.8874	-148.123	-145.416	-115.18	-151.252	-117.908	-99.6301	-93.2527	-133.134	-106.962	-117.582	-165.12	-90.8532		65.9069	134.938	160.499	151.934	76.0385	135.22	106.671	108.45	130.941	110.869	96.6342	140.853	65.3197	110.929	117.529	119.265		-76.3625	-126.404	-81.4168	-112.628	-106.557	-120.773	-84.7025	-93.1576	-91.1999	-69.6451	-89.1366	-96.2814	-76.5589	-86.5669	-99.2737	-51.5875
-153.782	-140.79	-134.251	-64.0796	-145.262	-141.353	-117.554	-149.649	-117.781	-100.194	-95.1467	-132.468	-111.548	-113.083	-161.914	-89.4686		70.7006	136.381	157.973	151.181	81.4196	132.575	108.385	104.616	130.735	111.326	100.508	142.003	67.6234	113.275	118.063	117.642		-79.3375	-130.244	-86.0422	-114.232	-111.112	-122.453	-87.6149	-97.3278	-96.2056	-71.3214	-93.4415	-99.0236	-78.8141	-88.8537	-103.263	-56.0866
-153.678	-136.643	-132.572	-65.4475	-142.702	-137.22	-119.805	-145.919	-116.427	-100.656	-98.021	-130.091	-116.756	-108.138	-158.375	-87.3727		75.3113	137.145	155.94	149.893	86.732	129.606	109.731	101.541	130.129	112.047	103.255	142.671	69.5772	114.509	117.265	115.477		-83.2368	-133.574	-90.2866	-115.81	-114.928	-124.279	-90.9935	-101.464	-100.875	-73.0268	-98.2053	-101.487	-81.3753	-91.172	-107.109	-60.3471
-152.848	-132.506	-129.207	-67.2747	-139.118	-132.974	-121.632	-141.335	-114.017	-101.365	-101.704	-126.683	-121.281	-102.727	-153.993	-85.1633		79.8416	137.37	153.723	147.878	92.6984	126.521	110.308	99.3381	128.824	112.869	104.772	142.367	71.5633	114.941	116.054	112.733		-88.0103	-136.463	-94.0328	-117.403	-118.005	-126.469	-94.6622	-105.412	-105.018	-74.9258	-103.333	-103.692	-84.2385	-93.4551	-110.749	-64.7078
-149.168	-128.151	-126.441	-69.6395	-134.354	-129.937	-122.377	-138.087	-110.811	-101.98	-105.121	-122.301	-123.486	-96.8759	-149.607	-82.4091		84.7632	137.123	150.196	144.939	99.0804	122.814	110.488	96.4919	126.862	113.124	105.51	141.305	74.1249	114.715	114.767	109.841		-93.0045	-138.835	-97.4126	-119.037	-120.504	-129.103	-98.4095	-109.377	-108.525	-76.9787	-108.545	-105.516	-87.3426	-95.6034	-114.537	-68.9203
-144.281	-123.445	-124.549	-71.5393	-130.022	-128.009	-122.665	-135.533	-107.054	-101.748	-107.452	-116.662	-124.46	-91.2315	-146.076	-79.4773		89.064	136.399	145.396	141.56	104.634	119.052	109.821	93.3996	124.446	113.303	105.854	139.715	76.2089	113.547	112.979	106.681		-98.2691	-140.62	-100.434	-120.749	-122.763	-132.087	-102.22	-113.448	-111.422	-79.1902	-113.483	-106.824	-90.7972	-97.738	-118.703	-72.8302
-140.47	-118.737	-121.647	-72.2323	-124.432	-124.128	-122.584	-132.355	-103.468	-100.376	-108.929	-110.492	-125.028	-85.7943	-143.019	-76.8072		91.91	134.977	140.61	137.882	109.98	117.328	108.298	90.8448	121.302	113.993	105.532	137.273	77.2313	111.431	110.478	103.072		-104.009	-142.011	-103.078	-122.459	-124.541	-134.669	-105.852	-117.406	-113.881	-81.4378	-117.936	-107.723	-94.3269	-99.7813	-123.342	-76.5372
-137.71	-113.549	-117.461	-71.4096	-118.725	-122.006	-121.769	-128.448	-100.193	-99.6657	-109.64	-104.314	-124.546	-79.9042	-139.441	-73.8419		93.4222	133.028	136.426	133.696	114.23	114.193	106.139	88.1783	117.427	114.007	104.211	133.967	77.7311	108.619	107.941	99.5609		-109.677	-142.999	-105.418	-124.035	-126.096	-136.77	-109.105	-121.396	-116.132	-83.737	-121.662	-108.305	-97.799	-101.546	-128.189	-80.0108
-135.285	-107.546	-113.565	-68.8185	-113.253	-121.843	-120.279	-122.913	-96.6477	-99.0779	-108.849	-97.7676	-122.886	-73.4374	-134.805	-70.1748		94.1675	130.717	131.949	129.143	117.063	110.359	103.231	85.8995	113.109	113.375	102.294	130.003	77.7159	105.264	105.391	96.2574		-114.979	-143.52	-107.532	-125.415	-127.48	-138.637	-111.997	-125.307	-118.385	-85.9941	-124.388	-108.52	-101.496	-103.081	-132.668	-83.2115
-132.767	-101.044	-110.715	-64.7148	-106.283	-118.631	-117.388	-117.271	-92.2217	-97.3118	-106.259	-90.5871	-119.864	-66.7253	-129.274	-66.2141		94.0265	127.899	126.484	124.151	119.198	108.651	100.155	84.4275	108.492	112.723	100.177	125.253	77.1027	101.203	102.826	92.3601		-119.979	-143.661	-109.68	-126.586	-128.377	-139.871	-114.272	-129.058	-120.575	-88.1068	-126.153	-108.406	-105.123	-104.417	-136.321	-86.1808
-129.344	-94.1337	-107.868	-59.6902	-98.5421	-113.756	-113.911	-113.993	-86.7532	-94.5232	-102.717	-82.6786	-115.288	-59.7588	-123.735	-61.55		92.9499	124.232	120.489	118.32	120.097	107.676	96.7097	82.6671	103.307	111.667	97.5681	119.434	75.7395	96.2156	100.352	88.0057		-124.318	-143.563	-111.803	-127.654	-128.748	-140.527	-116.04	-132.325	-122.589	-90.072	-127.212	-108.107	-108.507	-105.478	-139.396	-89.0327
-124.141	-85.818	-103.029	-53.2544	-91.3145	-109.734	-109.785	-110.472	-79.9436	-90.1904	-98.6245	-72.7351	-109.186	-52.1742	-118.257	-55.2431		91.512	119.788	115.067	111.734	119.113	106.097	93.181	80.4995	97.5327	109.972	94.4068	113.059	73.2711	90.388	97.855	83.8576		-127.598	-143.11	-113.456	-128.497	-128.682	-141.324	-117.112	-134.896	-124.174	-91.8207	-127.467	-107.448	-111.739	-106.234	-141.634	-91.5126
-118.028	-75.1216	-97.0345	-44.5266	-84.3012	-104.166	-105.051	-102.004	-71.5674	-84.2199	-93.6522	-60.3257	-100.894	-43.691	-111.474	-48.5877		89.0895	114.825	109.515	104.604	116.643	104.759	89.7464	80.292	91.504	107.506	91.1862	106.329	70.178	83.9124	95.9943	78.6788		-129.899	-142.092	-114.823	-128.908	-128.121	-141.696	-117.519	-136.402	-125.2	-93.431	-126.756	-106.468	-114.709	-106.604	-142.862	-93.7237
-110.543	-62.0202	-90.5456	-34.8529	-75.9657	-97.018	-100.373	-95.3382	-61.9858	-76.6774	-87.7306	-46.4029	-90.7087	-34.4571	-107.091	-42.7395		85.2282	109.161	103	96.2732	113.574	103.641	85.8239	78.8086	85.2916	103.981	88.0197	98.9729	66.468	76.9047	92.5486	72.7683		-131.024	-140.48	-115.955	-128.966	-126.773	-141.832	-117.316	-137.295	-125.669	-94.9003	-125.068	-105.353	-117.29	-106.441	-143.597	-95.8743
-100.867	-47.4876	-82.1239	-25.3252	-67.1303	-89.2226	-95.2421	-86.9489	-51.887	-67.8639	-80.7864	-31.7263	-80.4415	-25.0729	-102.621	-36.3698		80.4284	102.072	95.9288	86.2924	108.936	101.623	81.5682	77.5049	78.4914	98.6876	84.5956	91.1373	61.4475	69.2599	88.6682	66.9707		-130.871	-138.264	-116.689	-128.323	-124.523	-141.736	-116.393	-137.601	-125.351	-96.1944	-122.708	-103.959	-119.33	-105.648	-143.547	-97.1725
-90.6704	-31.0623	-71.339	-15.4978	-57.8507	-78.012	-88.9814	-76.4502	-40.8571	-57.0914	-71.4255	-16.4768	-72.2925	-16.5338	-97.3159	-28.9766		74.1067	93.7171	88.4295	74.7259	102.231	99.3631	76.8752	76.6099	70.8693	91.8063	81.6186	83.1497	54.2893	60.5933	84.011	60.1307		-129.3	-135.169	-116.807	-126.52	-121.352	-140.484	-114.791	-137.074	-123.944	-97.1061	-119.48	-102.308	-120.781	-104.021	-142.89	-97.7058
-79.5825	-12.8471	-59.2517	-6.90675	-46.374	-64.3537	-79.8601	-63.5673	-27.549	-44.1988	-59.3455	-0.483121	-63.6025	-8.69485	-90.9559	-20.0195		65.8713	84.7152	79.1167	60.7511	94.5931	95.5786	72.215	75.984	62.7349	83.4496	79.0344	75.1239	45.6012	51.0038	77.9295	52.1627		-126.147	-130.927	-116.055	-123.246	-116.957	-138.029	-112.442	-135.462	-120.895	-97.4745	-115.124	-100.343	-120.911	-101.117	-141.867	-97.0668
-61.8954	7.42599	-43.6352	-2.08204	-33.1384	-46.7895	-67.3779	-50.3874	-11.3179	-29.5974	-46.3417	16.133	-49.085	-0.756926	-82.0067	-8.31848		57.1064	75.0315	69.0136	44.0342	86.2066	90.3577	67.2138	72.9362	54.3699	73.1027	75.0911	66.5849	37.5172	41.0606	70.7477	43.9756		-121.198	-125.659	-113.668	-118.134	-111.378	-133.624	-108.929	-132.904	-115.529	-97.0071	-109.75	-97.7821	-119.315	-96.5511	-140.423	-94.2039
-34.8462	30.8808	-22.6703	-0.999133	-19.9493	-22.1821	-53.0533	-33.9869	5.14458	-13.8456	-32.0007	32.7951	-31.7666	6.74568	-67.9126	6.37748		48.7828	64.6251	58.4672	25.988	76.4211	84.9631	60.6729	68.6019	44.7234	61.1448	69.332	57.7447	28.8814	30.7006	63.0687	35.2596		-114.011	-118.856	-108.985	-110.533	-104.753	-125.911	-104.159	-128.347	-107.221	-94.7643	-102.281	-93.7834	-115.004	-90.3144	-138.129	-89.1706
1.20921	53.878	0.944653	-1.50725	-9.19835	6.1534	-36.1775	-16.1466	18.5571	2.68769	-17.9663	45.8233	-12.8596	11.1718	-47.9893	19.088		40.9412	52.5484	45.8007	8.62543	64.477	76.8272	52.8662	62.1903	33.0021	48.3388	61.013	47.6684	20.6681	19.3286	54.149	24.3735		-104.23	-110.259	-101.58	-100.077	-96.4962	-114.813	-97.2164	-121.046	-95.8181	-89.5696	-92.2284	-87.3576	-106.671	-82.2629	-133.936	-81.3639
42.2384	71.5393	24.3102	-3.08969	0.40942	40.6011	-19.6082	-0.853021	26.5782	16.5453	-5.95979	49.6306	3.77195	13.3042	-16.3868	25.3737		33.0827	38.0334	31.1779	-6.67544	51.1858	66.1539	42.3189	51.6494	19.5492	34.2354	49.8799	33.7117	12.1514	8.42335	45.7962	10.9173		-92.6654	-99.8197	-91.0281	-86.7597	-85.9348	-100.098	-87.5709	-110.057	-81.3578	-80.4731	-79.2266	-77.6172	-94.6679	-72.0707	-126.274	-69.9119
75.5461	76.3726	39.3234	-5.87571	8.58148	72.3345	-4.64933	14.8703	32.0088	24.6364	6.82078	43.4527	11.842	15.3081	24.9131	22.627		22.7473	20.187	14.2001	-19.3639	35.329	51.2347	28.0539	39.1487	7.01681	19.3126	36.9124	15.4704	1.63982	0.255267	38.2587	-4.68962		-79.6992	-86.9143	-77.1304	-70.6054	-72.8011	-81.3711	-74.5501	-94.6493	-63.758	-66.4684	-63.394	-63.4254	-78.4464	-58.7786	-113.287	-55.3488
96.2674	66.2363	35.3818	-11.1131	15.724	84.6475	11.0663	31.4654	35.8646	32.8515	22.0513	31.733	7.56614	17.327	50.6061	11.6694		10.8025	3.17868	-6.36879	-29.9587	16.8113	28.9908	12.699	25.6841	-1.55387	7.16487	22.3368	-2.4424	-12.988	-4.48785	22.1457	-19.1747		-63.751	-67.4782	-60.7675	-52.5309	-57.2644	-59.3212	-58.2631	-74.2488	-44.0697	-47.3464	-46.0824	-43.4727	-58.4773	-42.1905	-93.8977	-38.363
83.779	63.722	11.0083	-14.3517	24.9583	54.9588	24.5715	46.2752	35.2411	37.1481	42.6048	22.5087	9.10317	13.5402	44.4466	0.0610776		-6.4987	0.965923	-27.5353	-36.5959	0.49824	-6.01772	-1.68968	13.6326	-5.47067	-2.44565	9.88809	-13.3112	-18.7085	-10.2597	-5.87667	-27.0017		-44.2888	-36.7569	-42.5579	-34.8753	-38.6959	-39.3341	-40.2119	-50.121	-25.1323	-26.7646	-27.8895	-20.8982	-30.6093	-27.0794	-66.8769	-20.6442
44.074	49.5387	-18.6348	-17.2239	33.18	9.75115	29.0321	53.0335	29.0041	37.3128	59.3705	14.1205	15.4008	5.43612	43.7324	-15.8804		-23.9636	-1.29248	-39.1694	-40.5323	-10.8143	-41.0169	-13.0756	4.90117	-7.25979	-7.31043	2.6681	-20.139	-14.4742	-18.9961	-18.8345	-32.4481		-23.9604	-8.18365	-22.8018	-21.2127	-18.7288	-27.9307	-22.9964	-26.3398	-10.8312	-10.1572	-9.74648	-5.7449	-6.21303	-19.0976	-34.4575	-7.93913
4.81336	15.4444	-42.2511	-25.1512	37.2688	-30.7094	18.2294	45.0509	15.2912	35.3123	57.0156	3.25806	5.18253	0.539524	15.3075	-28.5307		-32.5242	-22.5229	-40.384	-45.1176	-18.9107	-57.1913	-20.903	-5.12194	-9.9485	-6.71953	-5.76939	-26.7484	-18.811	-21.8662	-30.7201	-34.5952		-7.29677	-6.9211	-7.01412	-12.7047	-5.74968	-9.63067	-7.39433	-8.08458	-1.09583	0.495121	0.198452	0.790693	0.413796	-10.4294	-8.52288	-0.463045
-17.8488	-4.29567	-61.5294	-20.8013	29.9901	-41.8058	-7.66589	40.2233	1.39121	15.2185	34.9861	-9.28165	-11.8015	5.78842	-30.9559	-40.6956		-31.2731	-31.4826	-42.5097	-38.3395	-20.4722	-60.6251	-27.7677	-6.72409	-13.541	-12.4039	-15.152	-32.359	-25.8908	-14.3469	-48.8601	-39.2777		2.87302	-5.06734	-0.311096	-2.02113	4.07301	0.975736	0.304219	3.10941	3.90792	4.70099	1.51272	4.35051	3.66101	1.98456	0.810348	0.160065
Measure	Moment (Nm)																Measure	Moment (Nm)																Measure	Moment (Nm)
Joint	Hip																Joint	Knee																Joint	Ankle
Condition	Maximal / 100% body mass																Condition	Maximal / 100% body mass																Condition	Maximal / 100% body mass
P01	P02	P03	P04	P05	P06	P07	P08	P09	P10	P11	P12	P13	P14	P15	P16		P01	P02	P03	P04	P05	P06	P07	P08	P09	P10	P11	P12	P13	P14	P15	P16		P01	P02	P03	P04	P05	P06	P07	P08	P09	P10	P11	P12	P13	P14	P15	P16
5.65234	2.83793	1.21702	-0.821393	-3.23022	10.649	6.16909	5.26337	3.0895	-6.03951	-3.62323	-2.06806	-3.43995	0.782206	1.97309	10.0456		1.36025	12.9482	22.4726	-0.558965	-4.07679	11.5131	19.3517	2.19052	11.4236	2.69612	2.66388	4.20266	4.45704	9.93514	11.3667	17.6774		-33.5476	-6.13977	-2.13357	-27.536	-23.6343	-2.67795	-3.74173	-16.6203	-0.579521	-17.7467	1.07187	-6.24564	-26.6477	-18.5646	-31.3859	0.454447
6.07158	4.33967	1.09881	-0.651264	-2.5212	10.7543	5.97108	3.27677	2.95	-5.80831	-4.39804	-2.40101	-3.37832	1.305	3.91411	10.4925		1.63421	13.5662	22.0958	0.275568	-3.65715	13.0707	19.3523	3.01828	11.1031	2.68845	2.44193	4.98949	4.5635	10.8845	12.8441	17.789		-33.6134	-5.90551	-1.7947	-27.3816	-23.5399	-1.37184	-3.67737	-15.9061	-0.632003	-17.7741	0.768953	-5.60928	-26.4966	-17.6102	-30.0153	0.513457
6.17209	6.54857	2.56029	-1.93247	-1.99511	10.3113	4.88364	1.66254	2.74265	-5.77586	-4.77128	-2.70753	-3.18984	1.56424	5.67072	9.82451		1.72874	14.3921	21.9674	0.794965	-3.22711	14.6344	19.2329	4.02842	10.6359	2.65092	2.32521	5.7084	4.80589	11.7796	14.1636	17.4917		-33.6494	-5.61964	-1.47278	-27.4631	-23.4308	-0.0359879	-3.6006	-15.0368	-0.616558	-17.8512	0.494339	-4.9711	-26.2615	-16.6174	-27.8246	0.538184
5.7926	8.78582	2.66336	-3.10995	-1.44743	9.90709	3.89495	1.3212	1.56018	-6.0193	-4.97168	-2.67467	-2.61473	1.66488	5.56831	8.30762		1.64633	15.2841	21.3961	1.0655	-2.77649	16.0204	18.98	5.30582	9.78157	2.51025	2.23212	6.4644	5.11815	12.7646	14.9112	16.8736		-33.5411	-5.22549	-1.31512	-27.7569	-23.272	1.36429	-3.61529	-14.0904	-0.657659	-17.9931	0.173234	-4.36519	-26.0545	-15.473	-24.6662	0.552046
5.78217	10.6062	-0.633991	-1.60972	-0.784237	9.55062	3.97622	2.14011	-0.114377	-5.96845	-5.12908	-2.33801	-2.10619	1.89915	4.27788	6.84424		1.68206	16.1122	20.1644	1.92497	-2.25921	16.6475	18.8261	6.73427	8.6894	2.36973	2.11149	7.25081	5.38969	13.858	15.717	16.2684		-33.2379	-4.81806	-1.25376	-27.839	-23.0769	2.62477	-3.64893	-13.0928	-0.70951	-18.1152	-0.21304	-3.8558	-25.8261	-14.2736	-20.6637	0.502687
6.25266	12.1083	-4.05315	-0.832379	-0.220103	9.11868	4.08004	3.06726	-1.78037	-5.54921	-5.43718	-1.972	-1.86508	2.87216	4.00896	6.36226		1.94343	16.9327	18.9379	2.64181	-1.74401	16.5935	18.7855	8.0831	7.47436	2.24965	1.84436	8.00717	5.61626	15.1511	16.5809	15.9783		-32.6561	-4.40308	-1.08721	-27.7966	-22.8493	3.52672	-3.70557	-12.1252	-0.845132	-18.1834	-0.769798	-3.41185	-25.6342	-13.1284	-16.2271	0.397038
6.26114	13.527	-3.71167	-0.707558	-0.0146733	9.95566	3.37458	4.37147	-2.80969	-5.24967	-6.07925	-1.84223	-1.9414	3.51946	3.13051	6.68979		2.12141	17.7855	18.225	3.48508	-1.3431	17.0002	18.5861	9.33707	6.42921	2.05008	1.39909	8.6066	5.78393	16.2566	17.0809	15.9515		-31.9841	-3.94003	-0.839254	-27.3658	-22.5321	4.43992	-3.81454	-11.1955	-1.05846	-18.2183	-1.49702	-2.99819	-25.4122	-12.1348	-12.0927	0.328559
5.83422	15.2355	-2.73479	-1.00882	-0.172248	13.3878	2.89558	5.78312	-2.6401	-5.1682	-6.96104	-2.09864	-1.90869	3.62647	3.18983	6.87669		2.35403	18.6757	17.6845	4.19409	-1.06769	18.5496	18.2036	10.4861	5.77627	1.79055	0.883514	8.88023	6.00568	17.153	18.2089	15.9134		-31.1394	-3.43075	-0.580124	-26.6603	-22.1983	5.28793	-4.05181	-10.194	-1.30467	-18.1655	-2.32562	-2.62627	-25.3383	-11.2244	-8.31878	0.30443
5.89876	17.3077	-4.37779	-1.26214	-0.340203	18.7416	3.20289	6.62654	-2.18793	-5.25967	-7.60373	-2.59564	-1.91775	3.82355	4.51244	6.4508		2.88051	19.5766	16.9587	5.00364	-0.726856	20.1576	17.8113	11.2299	5.28727	1.46958	0.46386	8.78272	6.31905	17.9806	19.7003	15.686		-29.95	-2.89721	-0.440903	-25.5759	-21.8864	5.68087	-4.30656	-9.33569	-1.57798	-17.9306	-3.2156	-2.31819	-25.2356	-10.2475	-4.99586	0.237074
6.76558	19.5319	-5.54079	-1.78357	-0.128093	24.2653	3.74379	7.02709	-1.7689	-5.35899	-7.79793	-2.94594	-2.05194	4.21567	6.54969	6.12314		3.45129	20.462	16.5809	5.64783	-0.154695	21.0943	17.4241	11.7703	4.92458	1.08414	0.0961424	8.55039	6.70755	18.7662	21.3567	15.5792		-28.6326	-2.43309	-0.425353	-24.5697	-21.5258	5.74004	-4.48993	-8.4517	-1.6857	-17.6592	-4.13257	-1.93148	-25.0565	-9.26686	-2.22206	0.247792
8.40881	21.8905	-4.36909	-1.31097	0.686503	28.5236	4.48633	7.58032	-1.30326	-5.14797	-7.4076	-3.01313	-2.10665	5.30864	8.41548	6.1994		4.03459	21.3092	16.9107	6.57704	0.685248	21.5549	17.0392	12.3362	4.7642	0.852893	-0.268088	8.25924	7.07332	19.7384	23.2517	15.6054		-27.0771	-2.09005	-0.42792	-23.5794	-21.0013	5.80945	-4.76465	-7.6328	-1.79955	-17.1699	-5.17917	-1.5878	-24.899	-8.2459	0.280394	0.374609
10.2139	24.7038	-2.99739	-2.10119	2.4184	31.7306	5.18874	8.39204	-0.404997	-5.00219	-6.59619	-2.42234	-2.43606	6.77494	9.68479	5.93656		4.6438	22.2284	17.4458	7.13637	1.9385	22.4028	16.8419	13.0486	5.25772	0.551516	-0.546648	8.24888	7.28326	20.7788	25.1036	15.2954		-25.3337	-1.7599	-0.41511	-23.0784	-19.9884	6.01893	-5.15109	-6.9797	-1.80426	-16.5391	-6.15705	-1.30236	-24.8681	-7.31283	2.21544	0.445719
11.2294	27.9115	-2.07208	-3.78079	4.53173	34.5236	5.56166	9.53497	1.0187	-4.39832	-5.73507	-1.78307	-2.69597	7.89188	9.63828	5.20899		5.07836	23.2921	17.8545	7.69074	3.13356	24.1481	16.7383	14.1914	6.33228	0.2397	-0.840728	8.45983	7.50237	21.7197	25.8023	14.6082		-23.5881	-1.34137	-0.353905	-23.106	-18.5866	6.04598	-5.75924	-6.46678	-1.75624	-15.7814	-7.13905	-1.05988	-24.7663	-6.4737	3.55587	0.51614
11.2416	30.8568	-0.925495	-3.92779	6.09881	38.0703	5.4581	10.6124	2.52473	-2.74252	-4.27013	-1.39515	-2.41499	8.52512	7.88343	4.32352		5.28892	24.2226	18.1441	9.27486	3.70001	27.0738	16.4005	15.3944	7.66147	0.207454	-0.903292	8.78522	7.70237	22.5451	25.1175	13.6257		-21.9042	-1.07609	-0.256985	-23.1759	-17.0699	6.15188	-6.54975	-6.10917	-1.68088	-14.8617	-8.16601	-0.898212	-24.5778	-5.73755	4.2068	0.576083
10.7631	33.3553	0.348975	-2.68013	7.14296	40.5263	5.03858	11.476	3.79672	-0.643205	-2.08157	-0.941338	-2.24934	8.83848	6.533	3.74217		5.36053	24.9636	18.4296	11.3983	4.05005	29.3651	15.8929	16.4601	9.00565	0.298036	-0.486268	9.35556	7.71221	23.0969	24.4346	12.5843		-20.3827	-0.969548	-0.108273	-23.1428	-15.0395	6.22772	-7.50167	-5.77704	-1.68751	-13.9131	-9.07132	-0.64162	-24.0746	-5.02047	4.58991	0.626111
10.4935	35.6388	1.70923	-1.7369	6.89924	39.3236	4.83574	11.8396	4.38632	1.43764	0.15727	-0.283233	-2.4109	8.92402	7.00101	3.42623		5.58315	25.5938	18.9892	13.1823	3.67868	28.8837	15.53	17.2413	9.83696	0.370258	0.0541185	10.0137	7.4926	23.4408	24.452	11.3115		-18.9988	-0.844186	0.22177	-23.0639	-13.2928	5.68978	-8.41834	-5.52528	-1.84048	-12.9498	-10.0386	-0.344051	-23.555	-4.30415	4.81194	0.494023
10.0685	37.4574	2.90713	-1.18204	6.73704	37.4307	4.72352	11.062	3.91489	3.17948	2.23806	0.376539	-2.15582	8.86186	9.73398	3.62314		5.62448	25.9689	20.2285	14.9075	3.21435	27.6614	15.1349	17.5411	9.78261	0.414875	0.538426	10.534	7.29895	23.8375	25.312	9.98974		-17.859	-0.708017	0.598584	-22.6974	-11.8871	5.69087	-9.69062	-5.32128	-1.77229	-12.0622	-11.0734	-0.0681139	-22.7993	-3.63873	5.18656	0.331068
9.51241	38.6461	4.56859	-1.71481	7.30124	35.2342	4.59106	9.23242	2.45679	4.06103	3.2975	0.900486	-1.54039	9.23997	12.2559	4.26277		5.30127	26.0769	22.7349	16.1844	3.07476	27.3615	14.9765	17.4249	9.33909	0.387516	0.752744	10.7795	7.15557	24.5141	26.382	8.86942		-17.0797	-0.64031	0.929075	-22.1053	-10.5903	5.39181	-10.9517	-5.18529	-1.65481	-11.1365	-11.9505	0.00860201	-21.8082	-2.99628	5.79783	0.258882
10.0215	39.5593	7.41721	-1.71221	8.05599	33.4314	4.31673	7.07004	1.03167	4.12054	2.78504	1.63258	-0.810307	9.3834	11.598	4.90282		5.55562	26.1863	26.0213	17.3466	3.22915	28.5391	15.0128	17.1249	10.0599	0.244382	0.455049	10.9439	7.23095	25.1451	26.0231	7.91339		-16.1644	-0.654588	1.24514	-21.4574	-9.32704	4.34298	-12.117	-5.04243	-1.46597	-10.0821	-12.7936	0.0469664	-20.711	-2.52168	5.82718	0.198821
9.81137	40.1025	9.3977	-1.23818	9.00376	30.6876	4.07386	4.90899	-0.0736939	4.02819	1.25212	2.78234	-0.712565	9.34241	10.2805	5.9216		5.43304	26.235	28.3674	18.206	3.62551	30.2193	14.8665	16.4725	12.03	0.0770944	0.0753589	11.1374	7.20172	25.775	25.0761	7.15781		-15.4222	-0.745547	1.48246	-20.8076	-8.10268	3.53799	-13.2067	-4.87944	-1.32021	-8.93816	-13.4659	0.0887018	-19.6659	-2.14	5.68496	0.0927674
8.45541	39.8745	9.60995	-1.72208	9.4357	23.3688	3.31188	2.91403	0.191897	4.33919	-0.439447	3.92513	-1.37323	9.20352	8.26343	6.879		4.94382	25.9433	29.1792	18.2344	3.91383	28.5329	14.3241	15.4837	15.0567	0.0432372	0.0625142	11.1152	6.95087	26.3228	23.5806	6.43005		-14.8494	-0.841732	1.49226	-20.1455	-6.9118	1.52172	-14.2193	-4.72729	-0.952715	-7.73825	-13.9941	-0.0318331	-18.7957	-1.78775	5.33625	0.0207861
6.70508	38.9411	8.84806	-2.24758	9.53316	14.2518	1.7942	1.34474	1.03303	4.62315	-1.45651	4.4714	-2.30056	8.76475	5.47388	6.98334		4.35898	25.3988	28.6737	18.5025	4.46527	24.5336	13.6476	14.4821	18.6656	-0.0323478	0.569476	10.6108	6.66201	26.5383	21.9581	5.55779		-14.3855	-0.93428	1.48156	-19.3821	-5.89516	0.056905	-15.2206	-4.5629	-0.584685	-6.64439	-14.4956	-0.24896	-18.0355	-1.59903	5.03193	-0.0958197
5.03589	37.4101	6.92206	-2.66239	9.20919	5.63149	0.123513	0.018428	1.37343	5.06568	-1.69286	4.4541	-2.98178	8.26054	1.39071	6.31749		3.80465	24.8337	27.3241	19.5202	5.26651	20.7899	13.3054	13.6525	21.8614	-0.059305	1.54161	9.69736	6.56142	26.3147	20.8885	4.6124		-13.9182	-1.06063	1.46518	-18.639	-4.89169	-1.92394	-16.0069	-4.51005	-0.347562	-5.64333	-14.9988	-0.412503	-17.502	-1.5368	4.83557	-0.239105
3.03867	35.1481	4.39716	-2.01356	8.60778	-2.02976	-1.08388	-0.896213	1.19231	5.68889	-1.79544	4.1208	-3.01464	7.35569	-3.16565	5.98762		3.12278	24.048	26.793	22.2052	6.02054	18.0747	13.2184	13.6256	24.0798	-0.0738242	2.63884	8.67784	6.88259	25.6098	19.8913	3.97164		-13.6309	-1.34414	1.36783	-18.1268	-4.00501	-4.1175	-16.6079	-4.62517	0.0200906	-4.88899	-15.5631	-0.611729	-17.115	-1.59647	4.5476	-0.248917
0.336555	32.809	2.8715	-0.726255	7.61574	-5.37219	-1.92087	-1.07935	-0.685961	5.87521	-2.73279	3.53527	-3.73331	6.15585	-5.99876	5.02656		2.0684	23.2012	27.8897	26.348	6.30956	19.4246	13.0206	14.6493	25.0431	-0.19866	3.21324	7.97664	7.078	25.0235	18.8432	2.9807		-13.6819	-1.68149	1.40762	-17.8472	-3.39117	-5.81985	-17.1818	-4.72173	0.149308	-4.34985	-16.2363	-0.920453	-16.7198	-1.71445	4.45752	-0.341348
-3.21419	30.3213	2.73831	-1.36883	6.64319	-6.67252	-2.71246	-1.49621	-3.28529	5.4178	-4.96731	2.88552	-4.98186	4.56167	-9.40341	3.67101		0.919547	22.4708	29.6249	29.5477	6.30666	23.1069	12.7753	15.6591	26.093	-0.653542	2.93183	7.90259	7.29853	24.9016	16.8616	2.02837		-13.8942	-2.09818	1.6206	-18.293	-2.5921	-7.9779	-17.6795	-4.8503	0.296848	-4.05934	-17.1498	-1.30381	-16.2523	-2.18872	4.09332	-0.41252
-7.6394	27.3586	2.67298	-3.12549	4.87836	-6.01742	-4.47951	-2.37193	-6.37069	4.70643	-8.04526	2.072	-5.71785	2.62862	-13.8444	2.58663		-0.279839	22.1005	30.3004	31.0552	5.56586	27.2601	12.1118	16.1115	28.4433	-1.28953	2.24626	8.28411	7.83121	25.1314	15.6383	1.50723		-14.2241	-2.60724	1.59337	-18.7884	-1.8897	-9.14003	-18.2315	-5.07905	0.285901	-3.96858	-18.1345	-1.72004	-15.8782	-2.81508	4.00136	-0.315955
-12.5783	23.4351	3.00842	-6.81992	2.52489	-8.95996	-8.28894	-3.58231	-9.68013	4.07193	-11.7707	0.693465	-6.59602	0.83634	-21.9132	1.45533		-1.49472	21.8942	30.2116	30.4356	4.16736	28.1162	10.7323	16.1717	32.1871	-1.8765	1.52017	8.73848	8.33704	25.8386	15.54	1.35671		-14.7605	-3.06242	1.54587	-19.3326	-1.46536	-11.258	-18.9191	-5.20409	-0.0490217	-4.00446	-19.156	-2.12843	-15.4535	-3.46951	3.61904	-0.148311
-17.4942	18.4066	2.76233	-10.6042	1.84466	-11.486	-10.6838	-6.08913	-11.8135	3.3376	-15.1525	-1.37504	-8.97404	-1.08857	-27.0089	-0.43964		-2.36461	21.5188	29.8365	29.8749	3.17495	28.3008	10.4762	16.0266	36.043	-2.32023	1.35046	9.15019	8.52675	26.3426	17.0147	1.44322		-15.5363	-3.52106	1.53372	-19.7102	-1.16023	-12.6956	-19.3873	-5.37343	-0.256777	-4.17478	-20.2925	-2.64135	-15.2369	-4.13142	3.45313	-0.0607424
-21.4842	12.938	0.558151	-13.0475	3.55504	-14.3386	-11.5319	-9.24145	-12.7564	2.3325	-17.2005	-3.89663	-12.573	-3.24988	-27.5391	-2.9808		-2.37038	20.9719	30.6082	30.6236	3.11702	29.0729	11.1866	16.2257	39.0591	-2.58042	2.46449	9.68373	8.76158	26.6532	19.2259	1.99779		-16.6597	-4.03141	1.2862	-19.9126	-0.890513	-14.6233	-19.6985	-5.59748	-0.26346	-4.50462	-21.5189	-3.2357	-15.094	-4.66096	3.42697	0.0123178
-23.8274	6.66935	-1.92816	-13.8678	6.44215	-16.0773	-13.8167	-12.2634	-14.5403	0.906937	-18.0473	-6.84049	-17.3536	-5.17902	-28.8003	-5.87417		-1.13319	20.1393	33.4875	32.6443	4.01179	32.4651	11.0123	16.566	41.3691	-2.75713	4.82857	10.3526	8.85743	26.8079	19.7055	3.05004		-18.0615	-4.64103	1.11667	-20.0198	-0.735098	-16.3007	-20.0541	-5.84533	-0.476974	-5.0211	-22.957	-3.9091	-15.3558	-5.18748	2.94837	0.0966029
-25.0176	-0.0751284	-2.91155	-14.5546	8.16301	-19.7308	-16.1484	-14.6999	-18.0316	-1.11847	-17.9971	-10.149	-22.46	-6.33786	-30.0469	-9.29424		0.992788	19.5632	37.1103	35.1336	5.68324	35.8969	10.9255	17.2381	43.6395	-2.71298	7.90488	11.2092	9.07314	26.6088	20.702	4.21563		-19.7715	-5.19312	1.10694	-20.0823	-0.800521	-18.7293	-20.435	-6.145	-0.83448	-5.6497	-24.4771	-4.7412	-16.2518	-5.65071	2.67594	0.12598
-26.4703	-6.67083	-2.12755	-15.8336	6.01382	-25.3077	-18.1796	-16.2156	-23.2791	-3.87804	-18.4879	-13.3996	-26.489	-7.32947	-32.7223	-12.9857		3.01887	19.7485	40.4518	37.5998	7.04404	38.7947	11.3774	18.6265	45.749	-2.51959	10.485	12.4731	10.1954	26.3813	22.936	5.42873		-21.8927	-5.68215	1.07429	-19.9812	-1.37632	-21.9946	-20.9736	-6.53248	-1.32762	-6.28268	-26.0364	-5.53251	-17.3908	-6.1458	2.2909	0.23313
-28.5685	-12.8124	-1.2648	-17.9275	-1.75851	-31.2236	-19.8175	-16.8555	-28.8661	-7.49656	-20.32	-16.1529	-30.0596	-8.43316	-33.6287	-16.7984		4.47589	20.5478	42.5655	40.8109	6.06321	42.1603	12.5349	20.5634	48.1146	-2.08685	11.8879	14.1524	11.8852	26.0605	27.0919	6.53613		-24.3873	-6.30795	1.08628	-20.1614	-2.1768	-25.2587	-21.7271	-6.87121	-2.03228	-7.20899	-27.6222	-6.28352	-18.6402	-6.452	2.11005	0.355648
-31.783	-18.2787	-2.19144	-21.0506	-14.1161	-36.334	-20.2657	-17.9357	-34.0183	-11.536	-23.0159	-18.0492	-33.4332	-9.8856	-32.7889	-20.4081		5.0093	21.3942	43.557	43.7509	2.02572	46.8267	14.8101	22.6654	50.6612	-0.668876	12.379	16.2585	13.6491	25.577	31.5134	7.60838		-27.4612	-7.0182	1.02111	-20.3703	-2.87614	-28.9353	-22.6572	-7.2368	-2.7243	-8.41983	-29.1511	-7.00073	-20.0249	-6.73846	2.10243	0.45229
-37.1571	-22.5268	-5.4797	-24.2979	-26.2054	-40.0196	-21.6107	-20.2138	-39.129	-15.4507	-25.6094	-19.1527	-35.6505	-11.2761	-34.394	-23.5558		4.2121	22.4501	44.7247	45.8795	-2.05906	51.1421	16.8118	24.6957	53.8045	2.29856	12.7486	19.0131	15.3792	25.427	34.167	9.29852		-31.7547	-7.41431	0.63768	-20.7265	-3.52388	-32.3745	-24.1386	-7.77598	-3.51483	-9.96879	-30.5395	-7.70435	-21.2107	-6.90851	1.75625	0.622991
-42.7139	-25.7105	-8.67954	-27.0901	-33.5266	-43.1506	-23.1551	-23.0487	-44.0508	-19.2106	-28.1124	-19.9532	-37.8209	-12.7502	-38.1191	-27.786		3.67524	24.078	46.8376	47.3355	-2.57369	53.9272	19.0269	26.8979	57.0414	7.06832	13.3417	21.9735	16.8602	25.6206	36.8459	11.397		-36.0473	-7.58283	0.149026	-21.0827	-3.74695	-35.7116	-25.8033	-8.29868	-4.46754	-12.1767	-31.8717	-8.6286	-22.469	-7.08253	1.40074	0.794586
-44.96	-28.8941	-11.0985	-29.5817	-35.5484	-46.0183	-25.8085	-26.3176	-48.422	-22.5816	-30.3322	-20.8105	-39.8743	-14.036	-45.2065	-33.9501		6.18945	25.887	49.2684	48.3529	0.697697	56.1156	21.2854	28.9658	59.5153	13.928	14.2301	24.4241	18.2451	26.233	39.4481	13.3559		-38.9155	-7.75816	-0.432063	-21.6955	-3.26286	-39.1136	-27.5166	-8.8156	-5.19535	-14.9037	-33.0742	-9.51449	-23.378	-7.17486	0.430636	0.915394
-48.4124	-32.8739	-12.6366	-31.108	-35.527	-47.9177	-29.7742	-30.132	-53.8136	-27.8129	-32.6334	-22.2949	-42.3653	-15.7891	-50.2933	-40.9798		9.18651	27.3924	52.1479	49.2273	5.00595	59.1649	23.1588	31.011	60.6821	21.3338	15.0757	26.4052	19.1837	27.1585	43.3995	15.32		-42.6977	-8.03599	-1.23139	-22.5435	-2.67747	-42.5089	-29.4231	-9.52633	-6.12919	-18.1586	-33.9617	-10.541	-24.0717	-7.21476	-0.444225	1.02941
-58.1006	-37.3745	-12.663	-33.267	-36.9398	-49.3347	-32.8883	-33.66	-59.4867	-36.3657	-35.2302	-24.7708	-45.3328	-18.4159	-52.5271	-47.2144		8.98214	28.7439	54.7386	49.9775	8.10392	62.4866	25.3936	33.4184	61.1696	27.0698	15.8059	28.6314	19.9644	28.0209	47.4449	17.7331		-46.8608	-8.51023	-2.15158	-23.8961	-2.53355	-45.5398	-31.2232	-10.3459	-7.16904	-21.6756	-34.5258	-11.6553	-24.8136	-7.24825	-1.48376	1.13366
-71.6636	-41.7718	-12.1864	-36.8312	-40.5986	-51.6762	-35.0485	-37.3025	-65.1562	-45.5853	-37.7965	-28.8284	-47.5009	-20.5207	-53.2236	-52.1049		7.9546	30.0314	56.4299	51.3358	9.95833	64.5502	28.1772	36.136	61.5067	32.6233	16.7729	31.2269	20.7522	28.8008	50.2021	20.9303		-49.9121	-8.99015	-2.96209	-25.5655	-2.60944	-48.7004	-33.0072	-11.129	-8.33121	-25.0357	-34.9309	-13.1028	-25.4254	-7.17602	-2.60646	1.32278
-84.674	-46.3064	-12.8471	-40.2421	-46.1227	-54.8068	-37.2658	-42.6253	-69.3018	-54.6137	-39.4337	-34.4545	-48.5004	-21.9508	-56.5352	-56.8359		6.99865	31.1513	57.5601	52.211	11.0208	66.1021	31.0354	38.9247	62.6407	39.4803	18.5534	34.0599	21.7261	29.3259	52.0105	24.2448		-52.6818	-9.43512	-3.88629	-27.1395	-3.03395	-51.994	-34.8069	-12.374	-9.53669	-28.2074	-35.1794	-15.0352	-26.0688	-7.12192	-3.94957	1.48893
-93.1852	-50.9595	-14.0147	-41.7317	-52.5863	-58.3965	-40.139	-48.1606	-71.3324	-62.8596	-40.7589	-40.4008	-49.373	-23.8644	-62.7614	-61.1204		5.9187	32.6351	58.6138	53.3855	11.672	68.8238	33.8134	41.888	64.846	46.837	20.7167	37.39	22.5611	29.157	54.2445	27.4446		-54.0818	-10.0147	-4.63476	-28.8623	-4.02156	-55.1278	-36.6005	-13.7034	-10.7041	-31.1003	-35.3502	-16.9994	-26.6505	-7.12098	-5.5669	1.79516
-96.3203	-55.481	-16.3263	-41.4858	-58.5779	-63.0436	-42.6844	-53.611	-72.1911	-69.3835	-42.7314	-46.5389	-51.3211	-26.2244	-67.8117	-64.7158		7.35726	34.7817	60.9153	55.1772	12.8434	72.6237	36.8958	44.7106	67.441	54.1803	22.9684	41.1169	23.2617	28.5463	59.3921	30.7972		-54.254	-10.7045	-5.19848	-30.5747	-4.84396	-58.431	-38.5556	-14.9177	-11.7904	-33.7769	-35.9305	-19.1355	-27.3107	-7.13513	-7.05012	2.05552
-95.794	-60.8301	-20.7922	-42.6248	-63.7007	-68.268	-45.5339	-59.2023	-73.2953	-74.5709	-45.2308	-52.4522	-53.7991	-28.2554	-72.262	-67.9709		11.1494	36.8741	64.6646	57.5916	15.2769	77.1972	39.2143	47.2626	70.0402	61.4807	25.1966	45.0975	24.1227	27.8184	65.8141	34.5313		-54.0448	-11.6154	-5.98947	-32.6135	-5.36013	-61.847	-40.2757	-16.2103	-12.7859	-36.3203	-36.9756	-21.3051	-28.085	-7.07922	-8.54405	1.91172
-94.6979	-67.3357	-25.7931	-46.6166	-69.3416	-73.8517	-48.566	-64.6231	-76.3618	-80.4004	-47.7644	-58.7836	-55.6593	-30.681	-76.2971	-70.8644		14.6409	38.6665	68.6826	59.6871	18.3341	82.7072	40.8793	50.2616	71.6679	67.923	27.226	48.7599	25.2757	26.7955	72.2728	38.4098		-53.6851	-12.785	-6.66858	-34.7334	-6.37737	-65.3259	-41.6805	-17.5268	-14.1248	-38.8254	-38.2852	-23.8872	-28.7313	-7.36688	-9.8467	1.54858
-96.8209	-74.2315	-30.4173	-50.7841	-76.1207	-79.9091	-50.2427	-70.5978	-80.2981	-86.756	-50.1927	-64.7424	-57.708	-32.3338	-81.2648	-73.088		16.7102	40.3619	72.6753	61.7445	21.4686	89.2183	43.1171	54.0165	72.8792	74.0033	29.3182	52.1306	26.4048	25.7511	77.4392	42.3373		-54.2335	-14.1219	-7.37122	-36.6674	-7.66254	-69.0064	-42.727	-19.0128	-15.5663	-41.1887	-39.7517	-26.5837	-29.3196	-7.90134	-11.1456	1.16317
-100.657	-80.6475	-34.8938	-53.5484	-84.3198	-86.6316	-51.578	-76.8807	-83.0203	-93.4193	-52.114	-68.8542	-60.984	-32.9584	-88.2005	-74.7286		18.0316	42.0363	75.9784	63.3999	25.2733	95.9393	45.5844	57.6876	75.4863	80.2779	31.7455	56.2286	27.0815	24.9785	79.8976	46.6017		-55.0293	-15.557	-8.5178	-38.6853	-8.76582	-72.6608	-43.6537	-20.6925	-17.2596	-43.6739	-41.1859	-29.09	-29.8496	-8.45752	-12.747	0.609931
-105.873	-86.5508	-39.048	-55.5186	-95.1101	-93.58	-52.574	-82.146	-84.0571	-100.744	-53.6953	-72.1629	-63.0835	-34.3933	-93.5205	-76.1418		18.1156	43.922	79.3598	64.6864	29.796	102.457	48.3162	61.545	79.4835	86.2059	34.0159	61.52	27.9346	24.6319	80.2389	50.8688		-56.4506	-17.1692	-10.0674	-40.5489	-10.2925	-76.0614	-44.5873	-22.6495	-19.0261	-46.3464	-42.5312	-31.719	-30.3743	-9.32008	-14.3512	-0.062073
-111.94	-91.8523	-43.3548	-59.5238	-108.856	-100.898	-53.3591	-85.2039	-86.0103	-107.427	-55.8829	-76.2251	-64.0679	-36.78	-96.9085	-77.4377		18.614	46.1745	84.3982	65.6759	34.1163	108.669	51.1818	66.1321	83.508	91.5863	35.4663	67.3599	29.1016	24.8833	78.3984	55.1004		-58.5783	-18.9196	-11.5681	-42.39	-12.7539	-79.5721	-45.7002	-24.5245	-20.8407	-48.7403	-44.0632	-34.3039	-30.902	-10.518	-16.0539	-0.43892
-116.721	-96.9425	-48.9601	-64.0992	-124.374	-108.669	-54.3765	-87.1633	-90.6707	-113.491	-59.2039	-81.3048	-64.746	-39.7487	-98.5724	-79.7953		20.9235	48.218	91.1893	66.3217	38.1812	115.527	54.2006	70.6316	86.3692	96.3008	36.1497	73.5204	30.3987	25.6649	75.868	59.8733		-60.3977	-20.823	-13.0807	-44.3615	-15.32	-83.1901	-47.0347	-26.2079	-22.9141	-50.9236	-45.7501	-36.9538	-31.2922	-11.9022	-17.8888	-0.504839
-121.765	-102.851	-55.895	-65.9917	-140.437	-118.412	-55.9168	-89.8884	-96.9978	-119.113	-62.8726	-87.1105	-64.8161	-43.2024	-100.077	-85.0934		23.9817	49.2693	97.7464	68.3688	42.0833	122.368	56.8509	74.203	87.7406	99.8019	36.7664	79.8106	31.6556	26.3489	73.8907	64.5938		-62.5985	-23.2664	-14.6312	-46.0592	-17.5212	-87.1081	-48.2553	-27.8846	-25.1259	-53.1059	-47.3059	-39.7775	-31.7046	-13.3467	-19.8103	-0.678495
-129.953	-108.951	-63.0006	-67.2893	-157.385	-130.285	-59.628	-94.2621	-101.78	-122.739	-65.1426	-92.2458	-65.6061	-47.1161	-103.413	-94.3057		27.2295	49.7089	103.954	70.8888	44.5525	127.874	58.4626	77.0329	88.5876	103.56	38.3926	86.2463	32.6189	26.6627	72.8446	67.5373		-65.8093	-26.3243	-15.8709	-47.9844	-20.4657	-91.3442	-50.0293	-29.7463	-27.2007	-55.1887	-48.4986	-42.3302	-32.5168	-14.9162	-22.036	-1.48219
-142.204	-113.662	-71.7592	-68.3782	-173.611	-142.011	-63.45	-100.268	-103.79	-125.752	-66.1615	-95.6639	-66.3757	-51.4494	-108.469	-104.738		29.9105	50.403	110.315	74.5144	46.6938	132.664	60.8202	80.435	89.7631	108.061	40.9023	93.1743	33.4318	26.5965	74.064	69.2668		-69.0456	-29.4965	-17.2846	-49.9785	-24.0746	-95.712	-51.8577	-31.7867	-29.1026	-57.2423	-49.4605	-44.6576	-33.2955	-16.7005	-24.2642	-2.60215
-158.044	-117.891	-82.4874	-72.3716	-187.026	-151.464	-67.7611	-107.881	-104.795	-130.515	-67.4308	-98.4962	-66.8295	-56.1893	-116.177	-112.939		30.4509	50.9162	116.223	77.9261	51.1582	138.25	63.6057	84.0274	91.4825	111.546	43.2988	99.4545	34.0751	26.6549	76.4357	72.3343		-72.1491	-32.7701	-19.1867	-52.2772	-27.5924	-99.7092	-53.5913	-34.1618	-31.2426	-59.427	-50.4379	-47.2036	-34.2459	-18.5506	-26.9168	-3.60067
-173.334	-122.807	-91.5768	-79.4132	-198.71	-160.888	-72.3967	-116.191	-105.664	-135.995	-69.1658	-102.066	-66.8199	-61.1617	-123.265	-119.706		29.4452	50.7981	121.745	79.712	57.2386	143.282	65.5832	86.956	93.9147	114.117	45.2532	104.307	34.8545	27.2427	78.3955	76.9216		-74.7914	-36.3383	-21.3567	-55.1715	-31.24	-103.686	-54.9579	-36.8804	-33.1816	-61.6708	-51.4138	-49.7203	-35.3526	-20.678	-29.2796	-4.97133
-181.416	-127.617	-96.4615	-85.9604	-211.738	-171.264	-74.8617	-122.209	-109.154	-140.028	-71.0671	-107.281	-66.8179	-64.5559	-128.487	-126.355		30.1854	50.8755	126.647	81.7307	61.7735	146.33	67.5116	90.4289	95.7563	116.964	46.9245	109.086	35.6459	28.4022	79.1249	81.8977		-76.0178	-40.1028	-23.4101	-58.3213	-35.7458	-107.815	-55.6494	-39.7059	-35.6023	-63.6866	-52.3412	-52.3037	-36.3932	-22.7951	-31.5548	-7.18041
-183.043	-131.747	-99.4038	-92.6272	-226.079	-180.105	-75.9941	-124.953	-114.496	-143.3	-72.8016	-115.408	-67.1809	-66.1983	-131.304	-131.057		33.0074	51.976	130.922	83.2883	64.492	148.601	69.5247	94.3715	96.8747	119.707	48.5143	113.71	36.4209	30.4737	80.2891	87.881		-76.9731	-43.9717	-25.5963	-61.673	-40.9263	-111.75	-55.9156	-42.4529	-38.7377	-65.5828	-53.1636	-55.5694	-37.4228	-24.6529	-33.9327	-9.91525
-182.534	-135.748	-103.805	-98.2218	-238.341	-185.859	-78.2522	-127.756	-117.193	-147.354	-74.7034	-125.671	-68.2304	-68.342	-132.779	-133.219		36.761	53.6431	134.213	85.7011	67.5723	151.164	71.0835	97.7776	99.5707	121.571	50.4158	116.524	37.2664	32.8044	82.5298	94.7676		-78.2233	-47.9777	-28.3147	-65.1378	-46.05	-115.237	-56.2987	-45.3914	-42.0304	-67.3962	-54.3046	-59.2296	-38.5781	-26.6041	-36.605	-12.8283
-184.579	-139.505	-109.71	-103.831	-247.144	-190.688	-82.0971	-131.558	-117.855	-151.972	-76.6093	-134.319	-69.2618	-72.9552	-135.143	-134.531		40.1996	55.2869	135.991	89.0344	70.8774	152.704	72.3563	100.783	102.876	122.961	52.7705	117.709	38.2278	34.9259	85.8152	101.036		-79.8376	-51.9296	-31.2306	-68.532	-51.2767	-118.74	-56.8866	-48.4477	-45.2988	-69.2176	-55.748	-62.675	-39.4349	-28.7363	-39.6202	-15.9911
-191.917	-142.469	-114.887	-110.448	-254.071	-194.717	-87.4721	-135.987	-120.206	-155.305	-78.6473	-140.267	-69.8442	-80.9782	-137.374	-135.629		42.7399	57.1894	137.355	92.4239	72.8298	153.1	73.7312	104.175	104.332	124.641	55.0401	117.575	39.1458	37.7305	91.3665	106.354		-82.076	-55.8621	-33.8571	-72.1242	-57.0317	-122.512	-57.5664	-51.6131	-48.9252	-70.8708	-57.4101	-66.2339	-40.2135	-31.2246	-42.7299	-19.5803
-202.792	-144.679	-119.717	-116.799	-259.147	-195.195	-94.5663	-141.748	-124.133	-156.476	-81.3807	-144.128	-70.7819	-92.0617	-139.633	-135.144		44.9043	59.7687	139.241	95.6779	73.6879	153.473	75.2089	107.61	104.933	126.544	56.8156	116.314	40.1767	40.9449	98.0753	111.677		-85.0788	-59.7719	-36.1774	-75.6738	-63.1938	-125.83	-58.6533	-55.194	-53.143	-72.3429	-59.2194	-69.9743	-40.9011	-34.2967	-45.8392	-23.4753
-212.997	-147.029	-125.433	-123.774	-260.703	-192.891	-100.828	-147.205	-127.698	-156.818	-84.5167	-147.322	-72.7149	-103.824	-140.254	-132.097		47.3825	62.6749	140.202	99.4254	75.0169	153.407	76.8316	111.094	105.485	127.581	58.574	114.739	40.7243	45.0882	105.506	117.234		-88.2673	-63.7353	-38.1893	-79.4851	-69.6338	-128.46	-59.6671	-58.8823	-57.5424	-73.6512	-61.1585	-73.6972	-41.7798	-37.5395	-48.5275	-27.4516
-219.385	-149.679	-132.085	-130.955	-258.684	-191.122	-104.249	-152.699	-131.679	-156.825	-86.983	-151.143	-75.0194	-114.652	-140.753	-128.342		50.4007	65.7999	139.98	104.098	77.1168	151.015	79.0057	113.751	105.551	127.479	60.8703	114.074	40.7882	50.4764	112.197	121.631		-91.0974	-67.7825	-40.0282	-83.3403	-76.2637	-131.471	-60.394	-62.9286	-62.2821	-74.8908	-63.0731	-78.0219	-43.031	-40.8222	-50.5374	-31.791
-221.638	-151.899	-140.774	-137.795	-253.871	-188.06	-106.458	-157.899	-135.26	-155.607	-88.5104	-155.182	-76.4504	-124.516	-142.934	-125.017		53.6062	69.7436	140.018	109.048	79.2913	147.614	81.6139	115.355	105.966	127.591	63.906	113.93	41.1738	56.1128	118.256	124.55		-93.3976	-71.8259	-42.1439	-87.0933	-82.5581	-134.465	-61.0975	-67.439	-67.3848	-76.0357	-64.8885	-82.7829	-44.5975	-44.4904	-52.0026	-36.55
-221.521	-153.897	-151.641	-143.715	-247.195	-182.942	-110.568	-160.761	-137.619	-152.795	-89.9183	-158.31	-78.5527	-133.24	-146.001	-120.859		56.7913	74.677	140.949	113.393	80.9878	144.409	84.2526	117.217	106.712	128.029	67.4941	113.917	41.4306	61.9186	123.831	127.158		-95.472	-76.0485	-44.8533	-90.7667	-88.6896	-137.012	-62.2689	-72.1014	-72.6408	-76.9176	-67.0226	-87.0759	-46.4458	-48.48	-53.4826	-41.2804
-220.309	-156.432	-162.092	-148.03	-239.397	-179.15	-117.58	-162.375	-139.38	-149.641	-92.2012	-160.543	-82.931	-141.821	-148.343	-116.038		59.5082	79.9325	142.659	117.559	82.4079	139.966	86.5409	118.615	106.525	128.266	70.957	113.972	41.2303	68.1447	128.976	129.444		-97.3911	-80.5898	-48.2385	-94.2867	-95.0436	-139.573	-63.9386	-77.3066	-77.8489	-77.6242	-69.7547	-91.122	-48.8452	-53.0242	-54.7419	-45.887
-218.702	-159.514	-169.426	-152.851	-230.64	-177.835	-126.187	-163.54	-140.193	-146.496	-95.5605	-161.54	-87.8489	-148.692	-150.864	-112.004		61.1166	84.7328	144.356	121.17	84.1281	134.74	88.9564	118.471	105.959	127.824	73.8004	113.884	41.8563	74.3478	132.636	130.629		-99.2874	-85.3959	-52.2402	-97.9334	-101.238	-142.409	-66.3454	-82.965	-82.5284	-78.2125	-72.84	-94.7656	-51.3258	-57.9924	-56.0034	-50.6814
-216.306	-161.941	-171.968	-156.933	-221.265	-176.131	-132.968	-162.565	-140.587	-143.761	-99.1545	-161.511	-93.8563	-152.128	-151.915	-108.967		62.5624	89.4764	145.752	124.639	86.1332	129.595	92.4008	118.418	105.696	126.441	76.1903	113.862	43.0796	80.409	134.732	130.656		-101.182	-90.3883	-56.8333	-101.72	-106.977	-144.928	-68.8637	-88.7253	-87.0494	-78.821	-75.9297	-97.8655	-53.9788	-62.9674	-56.9432	-55.6159
-212.544	-162.41	-170.046	-157.844	-211.346	-174.046	-137.427	-159.759	-140.718	-140.612	-102.448	-160.873	-101.069	-153.333	-151.446	-106.228		65.0592	95.0476	146.651	127.534	88.3675	123.896	96.2098	118.415	105.285	124.883	78.3664	113.821	44.4221	85.7108	135.826	129.668		-102.887	-95.453	-61.5174	-104.755	-112.289	-147.05	-71.2173	-94.4515	-91.6811	-79.3844	-78.979	-100.478	-57.1849	-67.9057	-57.5342	-60.3563
-208.094	-160.91	-166.968	-157.386	-200.365	-171.725	-140.844	-155.859	-140.134	-137.006	-104.383	-160.509	-108.236	-153.648	-152.171	-103.861		68.128	101.229	145.869	129.058	91.6579	119.035	99.6817	117.8	104.484	123.427	80.9845	112.843	46.4474	89.8087	134.115	127.507		-104.365	-100.57	-65.9898	-107.412	-116.94	-148.62	-73.5378	-99.8339	-96.2046	-79.9559	-81.5178	-102.536	-60.4495	-73.0178	-57.7978	-64.7857
-205.607	-158.618	-164.136	-154.197	-188.328	-168.482	-143.974	-150.827	-138.469	-133.151	-104.454	-160.361	-114.762	-151.818	-152.682	-101.892		69.9745	107.061	143.079	130.231	96.2129	114.98	103.091	117.63	103.683	122.046	84.2493	110.915	49.5463	93.1012	131.787	124.683		-106.289	-105.815	-70.4023	-109.322	-120.524	-148.935	-75.7707	-104.834	-100.342	-80.527	-83.3198	-104.072	-63.652	-77.8797	-57.8415	-69.0511
-203.431	-156.288	-159.273	-150.866	-177.41	-165.771	-147.763	-145.552	-136.476	-129.74	-103.967	-159.077	-120.258	-148.081	-153.71	-99.4979		71.2496	112.068	140.366	130.357	100.105	110.716	106.056	118.195	102.333	120.268	87.3762	109.232	53.8082	95.3262	129.366	122.064		-108.293	-111.045	-74.673	-110.854	-122.819	-148.468	-78.3523	-109.639	-103.992	-81.0351	-85.0318	-105.33	-66.5801	-82.4688	-58.1182	-73.0506
-198.735	-153.573	-151.736	-147.521	-170.478	-163.517	-151.108	-140.491	-134.433	-125.647	-103.958	-156.858	-125.374	-143.341	-154.355	-96.5406		73.4497	116.531	138.759	129.541	102.105	106.377	108.879	118.958	100.598	118.951	90.277	107.96	58.3781	96.429	126.797	119.436		-109.701	-116.046	-78.3912	-112.293	-124.364	-147.673	-81.2071	-114.281	-107.187	-81.6075	-87.2635	-106.498	-69.264	-86.6248	-59.1199	-76.5205
-192.75	-150.551	-144.563	-142.331	-165.042	-159.628	-152.38	-135.025	-132.226	-121.523	-103.903	-155.212	-129.673	-138.322	-153.236	-94.1376		75.8782	120.674	136.382	128.16	104.092	103.773	111.959	119.077	98.6399	117.659	93.2525	105.964	62.4716	96.7511	125.138	115.964		-110.714	-120.824	-81.614	-113.668	-125.319	-146.526	-83.7836	-118.547	-109.932	-82.0273	-89.7286	-107.395	-71.5145	-90.3977	-60.7623	-79.7158
-187.689	-147.736	-140.339	-136.745	-156.225	-155.238	-152.638	-128.937	-129.386	-117.384	-104.33	-152.308	-132.82	-133.517	-152.619	-92.3462		77.2072	124.132	131.905	125.1	108.698	102.579	114.752	118.897	96.8806	116.662	95.7835	104.608	66.361	96.3953	123.006	111.88		-111.887	-125.392	-85.0636	-115.301	-125.103	-145.664	-86.3045	-122.212	-112.022	-82.3431	-92.5531	-108.161	-73.2333	-93.8799	-62.9502	-82.7354
-183.297	-144.797	-137.696	-130.096	-147.053	-151.075	-152.192	-121.871	-125.833	-113.794	-105.71	-146.618	-134.336	-128.593	-151.763	-89.7204		78.036	126.866	126.024	121.417	112.877	101.453	117.038	119.099	95.529	115.429	97.7917	104.669	70.1867	95.3744	119.783	108.377		-113.309	-129.639	-88.952	-116.839	-124.344	-144.88	-89.0543	-125.171	-113.276	-82.5896	-96.1107	-108.716	-74.4788	-96.7716	-66.1795	-85.3352
-177.853	-141.48	-134.181	-123.819	-140.235	-147.097	-151.074	-114.955	-122.853	-111.104	-106.686	-139.716	-134.148	-123.457	-149.635	-86.3546		79.6601	129.164	120.146	116.722	114.733	100.433	118.87	119.115	93.9929	114.154	99.6565	105.467	73.9589	93.673	115.736	105.223		-114.828	-133.407	-92.9983	-118.352	-123.543	-144.031	-92.0905	-127.479	-114.073	-82.941	-99.7306	-109.063	-75.0797	-99.0861	-70.1349	-87.507
-171.047	-138.796	-129.346	-118.443	-132.429	-143.579	-149.38	-110.603	-119.545	-107.937	-107.379	-134.086	-133.142	-118.003	-148.838	-84.2435		81.7626	130.785	115.595	111.496	116.522	99.5255	119.56	118.225	92.7037	113.533	101.016	105.892	77.0691	91.336	110.773	101.586		-116.385	-136.717	-97.0994	-119.73	-122.061	-143.197	-95.3627	-129.237	-114.452	-83.2349	-103.145	-109.347	-75.1331	-100.64	-74.7461	-89.6721
-165.608	-136.99	-124.289	-112.822	-122.6	-140.222	-146.683	-107.833	-115.315	-105.133	-108.377	-128.51	-132.005	-112.26	-147.712	-82.601		83.0197	131.595	111.846	106.788	119.352	99.194	119.199	116.225	91.6708	112.666	101.561	106.6	79.6803	88.7377	106.43	97.6389		-117.924	-139.502	-100.874	-120.61	-120.297	-142.63	-98.7497	-130.275	-114.2	-83.4811	-106.786	-109.412	-75.2516	-101.468	-80.2092	-91.4647
-164.004	-135.401	-121.304	-109.374	-112.858	-136.896	-143.241	-101.528	-110.851	-102.28	-108.608	-122.266	-129.928	-107.036	-145.252	-79.9804		83.2944	131.199	107.821	101.425	122.107	99.4824	118.036	115.22	90.2856	112.078	101.666	107.851	81.9509	85.8763	102.223	94.405		-119.597	-141.624	-104.254	-121.374	-118.97	-142.257	-102.291	-130.842	-113.682	-83.824	-110.228	-109.323	-75.7249	-101.877	-86.3302	-92.9302
-162.416	-131.153	-121.56	-107.968	-103.966	-134.323	-139.455	-97.0664	-105.846	-98.6007	-107.63	-116.077	-126.455	-103.592	-143.893	-77.4813		84.004	130.551	102.815	95.7423	123.908	99.4056	115.823	112.578	88.8182	112.155	101.612	108.861	83.581	82.3728	97.1234	91.8909		-121.217	-142.796	-107.504	-121.826	-117.732	-142.203	-106.03	-131.07	-112.874	-84.2632	-113.298	-108.97	-77.418	-102.185	-93.336	-94.3761
-158.114	-124.676	-121.604	-105.927	-95.5276	-131.218	-134.813	-91.3963	-100.894	-95.834	-106.34	-109.848	-121.589	-101.543	-141.663	-74.6841		85.2276	130.189	98.6482	91.1049	124.872	99.5188	113.087	109.576	87.6834	111.512	100.571	109.653	84.9284	78.4786	92.7884	89.5325		-121.996	-143.248	-110.048	-121.891	-116.562	-142.437	-109.774	-130.847	-112.207	-84.7571	-116.147	-108.454	-80.2957	-102.356	-100.911	-95.2163
-152.792	-120.396	-120.39	-104.123	-89.107	-126.583	-129.639	-85.4358	-98.3067	-92.4072	-104.195	-101.983	-115.539	-98.5506	-138.933	-71.035		85.8063	128.474	96.2244	86.1951	124.253	100.221	109.441	106.734	86.0133	110.935	98.8791	110.815	85.9977	74.8981	89.3528	86.9363		-121.979	-143.619	-111.681	-121.679	-116.093	-142.72	-113.356	-131.156	-112.616	-85.3579	-118.491	-107.581	-84.2041	-102.198	-108.594	-95.749
-148.019	-117.629	-120.963	-101.993	-83.6874	-121.134	-124.463	-79.8355	-96.6195	-87.2068	-100.917	-95.4875	-109.118	-94.6127	-136.099	-68.162		85.0772	125.593	93.4745	81.7262	122.729	100.911	105.125	104.263	83.8634	111.143	96.9754	110.178	86.1612	71.7251	85.9268	83.6437		-121.431	-143.955	-112.804	-121.381	-116.176	-143.206	-116.661	-131.859	-113.53	-86.1535	-120.163	-106.89	-89.0427	-101.694	-116.018	-96.2572
-142.973	-115.186	-122.093	-99.6263	-77.9125	-115.358	-118.528	-74.6577	-93.1133	-82.1905	-98.0718	-88.9794	-102.386	-90.9324	-130.83	-65.6369		83.3927	122.15	90.655	77.5252	120.849	101.058	101.29	100.925	82.545	110.778	94.1267	108.824	85.954	68.5467	83.8139	80.4181		-120.449	-144.312	-113.318	-120.713	-116.234	-143.955	-119.134	-132.818	-114.139	-87.2206	-121.311	-106.187	-94.0072	-100.919	-122.506	-96.4616
-135.959	-111.026	-120.801	-96.4885	-72.7022	-108.817	-112.886	-69.4812	-89.2413	-77.0926	-96.2922	-81.7395	-96.4501	-88.0644	-124.333	-62.4378		82.4429	119.051	89.4673	74.0127	117.568	100.683	97.2832	97.2602	80.7208	109.506	90.3572	107.062	85.2699	65.2942	82.127	77.449		-118.918	-144.33	-113.054	-119.948	-116.14	-144.325	-120.782	-133.21	-114.243	-88.5072	-122.063	-105.294	-98.7353	-100.106	-127.97	-96.578
-129.455	-104.913	-120.28	-92.7214	-67.0975	-98.6165	-108.158	-65.2188	-85.9759	-70.2963	-94.1956	-74.9629	-91.6409	-85.098	-118.286	-58.0346		80.7097	115.549	87.8253	70.8465	112.811	101.191	92.5753	93.9409	78.1449	108.22	86.3084	104.214	83.3418	62.4324	79.7635	74.2586		-117.37	-143.858	-112.588	-119.042	-115.535	-143.856	-121.616	-133.183	-114.131	-89.8889	-122.051	-104.416	-103.019	-99.0281	-132.556	-96.52
-120.926	-97.8659	-120.367	-90.0977	-58.5722	-86.7411	-102.46	-59.3119	-81.7702	-60.8573	-90.8272	-67.6636	-86.5015	-81.7584	-112.144	-53.1847		78.3847	110.273	85.4723	67.0307	107.625	101.271	87.8738	91.6586	75.5387	106.804	82.3015	100.765	80.87	59.6398	76.7586	70.4387		-115.554	-143.139	-111.974	-118.431	-113.961	-143.017	-121.202	-132.601	-113.509	-91.0777	-121.354	-103.344	-106.486	-98.0162	-136.127	-95.9635
-109.462	-86.7816	-119.271	-85.7105	-47.0807	-73.6661	-95.7214	-54.1985	-76.7	-50.0384	-86.11	-60.1622	-82.3694	-77.3929	-107.149	-48.6144		75.3571	104.754	82.6066	63.7464	101.805	99.7762	82.4034	89.4235	72.4208	103.834	78.5579	96.458	77.1233	56.8141	72.7108	65.5276		-113.184	-141.547	-111.413	-117.884	-111.373	-140.863	-119.95	-131.724	-112.619	-91.8503	-120.176	-102.193	-109.454	-96.9655	-138.869	-95.2048
-96.05	-72.6603	-114.093	-78.311	-35.8569	-56.5265	-86.2306	-47.4564	-70.7882	-37.8735	-77.9457	-52.1296	-79.2405	-72.4597	-100.021	-41.4656		70.9409	98.3698	79.9264	61.2402	94.2032	97.223	76.513	87.9674	67.9411	99.2055	75.6972	91.3409	71.6556	53.3386	68.5258	60.1064		-109.893	-138.932	-110.237	-117.423	-108.327	-137.02	-117.694	-130.131	-111.331	-91.9506	-117.851	-100.949	-111.858	-95.7941	-140.597	-93.5285
-79.8565	-54.3456	-103.273	-69.0322	-23.4652	-33.9813	-73.5487	-39.9675	-60.9434	-23.5931	-65.5827	-40.6312	-75.2449	-67.023	-90.1314	-31.8295		65.4286	90.5352	77.7817	57.694	85.7333	93.3143	69.8996	85.8806	63.2236	93.1951	73.4994	86.3133	64.3802	48.5307	63.5105	54.0022		-105.2	-135.522	-108.429	-116.658	-104.289	-130.646	-114.523	-128.07	-109.112	-91.1905	-114.538	-99.34	-113.188	-94.4373	-141.328	-90.8256
-57.2546	-29.6329	-88.0773	-56.7459	-10.1168	-6.23277	-59.0443	-28.92	-46.3543	-6.39424	-51.1169	-24.285	-65.5205	-58.1276	-74.7962	-19.6223		60.0474	81.7751	74.4055	52.8571	76.4845	87.5028	61.4898	83.989	57.9687	85.8836	69.9279	81.8112	57.1265	43.3789	57.4676	47.3087		-98.7625	-130.937	-105.948	-115.038	-98.2395	-121.142	-110.065	-125.017	-105.759	-89.048	-110.041	-96.791	-113.415	-92.4426	-140.693	-87.2515
-22.8253	4.48181	-64.598	-41.7072	3.63854	28.171	-42.1644	-13.495	-24.1986	12.9321	-34.9216	-3.78171	-50.2929	-44.7366	-46.9531	-1.23044		56.4905	73.624	69.8979	46.1922	65.5835	78.2542	51.6053	80.9754	52.4075	77.0176	64.3066	77.299	48.785	37.7478	51.7573	40.8554		-90.164	-124.742	-102.305	-111.766	-89.8947	-108.435	-103.379	-120.105	-100.475	-84.5289	-102.951	-92.7536	-111.541	-89.2205	-137.415	-81.8072
16.9817	41.9847	-22.954	-23.1329	20.0734	70.6499	-24.372	7.83872	10.7786	33.8844	-20.6002	22.2423	-27.1571	-27.3429	1.54416	20.1833		50.9135	64.0824	66.4103	37.6349	52.8182	65.7511	39.3986	77.3211	48.1935	67.506	54.5233	72.825	39.2532	31.2815	48.4217	33.4308		-79.5069	-116.335	-96.1854	-105.554	-78.603	-91.3928	-93.5267	-112.441	-92.2519	-76.6343	-92.9262	-85.8745	-107.07	-84.3435	-130.054	-73.828
50.0863	66.4901	38.393	-6.67822	30.323	100.059	-6.09145	31.3431	46.6052	58.8747	-4.52798	47.2922	4.48417	-5.46561	52.3456	34.5198		38.6459	47.3979	63.339	22.5804	33.602	44.1035	23.9864	71.2405	40.7818	57.9447	41.123	64.5282	30.6571	24.0052	42.6071	21.9173		-65.6311	-105.737	-86.4034	-95.7418	-64.5595	-70.7722	-80.2423	-100.886	-80.6457	-63.9711	-78.8666	-74.8969	-97.5553	-76.9647	-116.91	-63.5024
62.8606	65.862	89.448	4.09071	33.4018	90.1835	8.26411	60.6464	65.6082	77.6208	16.2513	64.1121	36.2545	14.2029	69.3575	35.4352		17.4851	23.0406	50.9266	-1.71557	7.22727	9.08664	5.31257	62.0373	26.1008	42.2253	24.4226	47.3157	21.6103	12.5231	23.9662	5.18403		-47.0277	-90.5136	-71.91	-81.3514	-49.5366	-47.5914	-63.7	-83.6837	-65.1407	-46.6814	-60.5262	-58.3418	-82.5963	-66.0838	-93.9503	-51.1035
56.8739	39.1552	95.3713	5.86221	27.6195	62.87	18.0123	87.0901	50.0753	83.062	38.6695	59.8907	49.5776	25.6826	49.6312	21.6565		-5.44657	-6.17416	20.4692	-28.6462	-23.6503	-21.3478	-12.5004	47.1342	1.01964	19.7403	6.05698	17.267	7.11301	-3.48959	0.909272	-13.387		-25.5781	-68.3378	-52.0798	-63.3384	-36.2965	-24.5882	-44.333	-60.2068	-46.6519	-26.4399	-39.8189	-37.3244	-62.0755	-50.6869	-51.1332	-36.331
39.758	6.81892	49.9381	-10.8188	33.422	4.06318	15.4842	98.2021	12.9338	76.9576	48.0293	41.3281	43.2428	29.8921	0.450608	6.45895		-22.9513	-35.0905	-19.3879	-53.0789	-37.7793	-51.6301	-25.5626	28.2344	-24.2948	3.85601	-10.0127	-12.5519	-8.01945	-17.7201	-42.1332	-24.7553		-8.751	-45.4583	-28.774	-43.9371	-20.7806	-10.1562	-22.8916	-33.107	-28.05	-4.08086	-19.4253	-16.7613	-33.8852	-31.8981	-34.5238	-19.5994
18.9329	-45.8102	-0.135573	-47.3553	37.3556	-34.2144	5.07403	81.3335	-17.8113	74.5232	47.1083	30.9221	19.2304	18.2713	-54.5562	-9.30699		-31.1073	-71.5948	-40.2039	-73.6421	-30.6256	-63.8538	-30.2844	7.14152	-38.074	1.95843	-16.893	-26.3176	-19.4752	-25.6662	-67.1907	-31.0193		1.91677	-33.7601	-8.79529	-24.9412	-0.422094	-0.396854	-5.23198	-10.0621	-11.2933	5.3368	-4.35135	-3.34067	-11.4075	-13.8882	-15.4634	-5.95087
0.436481	-56.5317	-41.5556	-65.5557	7.4294	-38.0907	-17.0199	75.2179	-40.2036	39.2499	18.0843	3.37228	-10.7942	-4.87643	-71.768	-27.3377		-34.7607	-70.5261	-49.3533	-68.0032	-40.7839	-64.9325	-31.1799	5.74158	-48.7282	-7.26543	-25.1599	-38.9565	-26.42	-27.1045	-68.0232	-37.0913		6.56169	-10.3718	0.588182	-5.23173	-2.43009	1.14986	3.59004	6.23804	-0.443182	5.74607	1.80185	2.26565	0.409136	-0.313104	4.76068	-0.0564331

## Sheet: Angle
Date: 08/05/2017
Author: Logan Wade
Manuscript entitled: Movement strategies for countermovement jumping are potentially influenced by elastic energy stored and released from tendons
Data Set: Normalised to 101 points ending at the instant of toe-off for the right leg only
Measure	Angle (degrees)																Measure	Angle (degrees)																Measure	Angle (degrees)
Joint	Hip																Joint	Knee																Joint	Ankle
Condition	Jump height 1 / 100% body mass (shared condition)																Condition	Jump height 1 / 100% body mass (shared condition)																Condition	Jump height 1 / 100% body mass (shared condition)
P01	P02	P03	P04	P05	P06	P07	P08	P09	P10	P11	P12	P13	P14	P15	P16		P01	P02	P03	P04	P05	P06	P07	P08	P09	P10	P11	P12	P13	P14	P15	P16		P01	P02	P03	P04	P05	P06	P07	P08	P09	P10	P11	P12	P13	P14	P15	P16
12.238	19.6704	17.5122	9.36436	22.8292	19.3023	14.779	8.06788	14.0321	12.9802	10.8227	13.5584	12.3659	18.1458	16.1247	13.3384		-10.5724	-12.9184	-16.5543	-11.8843	-14.9991	-7.52676	-17.8943	-6.75159	-10.2289	-11.9283	-7.43314	-12.666	-11.4726	-19.8439	-16.4249	-11.5775		10.7648	8.26836	8.27132	11.1359	7.39629	4.28032	10.1557	5.98424	6.41609	6.76626	0.284429	10.3454	8.62143	13.2717	10.537	8.02142
12.5902	19.8135	17.6409	9.59732	23.1571	19.7174	15.17	9.11732	14.4634	13.4562	11.3267	13.8296	12.8941	18.4594	16.6822	13.8925		-10.6986	-13.103	-16.7873	-12.3024	-15.2174	-8.17867	-18.2301	-7.70725	-10.7114	-12.2489	-7.98508	-13.1261	-12.0133	-20.1744	-16.7836	-12.1782		10.7717	8.34945	8.42753	11.3084	7.43011	4.59688	10.2098	6.19555	6.54301	6.81372	0.48122	10.5331	8.82304	13.4218	10.5745	8.16861
12.9604	19.9548	17.7576	9.86106	23.491	20.1366	15.5843	10.1742	14.8967	13.9825	11.8658	14.1119	13.4743	18.7806	17.2495	14.4934		-10.8386	-13.3129	-17.0204	-12.7472	-15.4505	-8.8524	-18.5968	-8.7242	-11.2102	-12.6144	-8.59221	-13.6105	-12.616	-20.5202	-17.1393	-12.8342		10.7898	8.44001	8.57816	11.4955	7.46517	4.9318	10.2749	6.41976	6.67344	6.87714	0.695692	10.7259	9.04947	13.5765	10.6087	8.33307
13.3958	20.116	17.9237	10.142	23.8591	20.5951	16.0552	11.2743	15.3453	14.5261	12.4157	14.419	14.0711	19.1214	17.8695	15.1169		-11.0271	-13.5483	-17.3115	-13.2304	-15.7119	-9.56301	-19.0175	-9.78828	-11.7425	-13.0113	-9.23751	-14.124	-13.2334	-20.8821	-17.5158	-13.515		10.8372	8.54263	8.75147	11.701	7.51121	5.28489	10.3525	6.63844	6.81807	6.94937	0.928924	10.929	9.27101	13.7338	10.6422	8.49762
13.8363	20.3143	18.1217	10.3929	24.2369	21.0529	16.5416	12.4042	15.8148	15.106	12.9907	14.7435	14.7374	19.4738	18.5067	15.7202		-11.1905	-13.8108	-17.6411	-13.7408	-16.0121	-10.2829	-19.4575	-10.895	-12.3187	-13.4549	-9.90329	-14.6592	-13.933	-21.2699	-17.8963	-14.2102		10.8768	8.64904	8.93778	11.9232	7.57198	5.6467	10.4345	6.85558	6.98355	7.03608	1.15776	11.1351	9.52233	13.9013	10.6772	8.67023
14.2959	20.506	18.3407	10.7377	24.633	21.5377	17.0775	13.5395	16.2585	15.726	13.5885	15.1117	15.3982	19.8389	19.183	16.4071		-11.3772	-14.0984	-17.9879	-14.2929	-16.3325	-11.0469	-19.9424	-12.0661	-12.8998	-13.9429	-10.6075	-15.2325	-14.6642	-21.6632	-18.2824	-14.9724		10.9274	8.7712	9.13114	12.1579	7.64056	6.03351	10.5287	7.08005	7.15413	7.13646	1.40526	11.3539	9.78866	14.0661	10.7199	8.85984
14.811	20.7398	18.5272	11.0512	25.0459	22.0115	17.5979	14.6758	16.7838	16.3822	14.2135	15.4878	16.1142	20.2168	19.8853	17.0399		-11.6025	-14.4425	-18.3369	-14.8674	-16.6946	-11.8205	-20.443	-13.2811	-13.5516	-14.4779	-11.3616	-15.8362	-15.4374	-22.0749	-18.6846	-15.714		11.0029	8.91449	9.33041	12.4032	7.72755	6.42855	10.6312	7.30737	7.3544	7.25168	1.66542	11.5838	10.0585	14.238	10.7784	9.04607
15.3591	20.9993	18.7595	11.3949	25.4713	22.551	18.1685	15.8231	17.2807	17.0863	14.8479	15.9048	16.8245	20.6067	20.5954	17.7359		-11.838	-14.8263	-18.737	-15.4914	-17.08	-12.6832	-20.9868	-14.5402	-14.2174	-15.063	-12.1216	-16.4766	-16.2546	-22.5038	-19.0913	-16.5134		11.0912	9.07146	9.55554	12.669	7.82437	6.8576	10.7489	7.54325	7.56608	7.38377	1.92793	11.822	10.3511	14.4144	10.848	9.25297
15.9309	21.2732	19.0214	11.7598	25.9118	23.077	18.7667	16.9754	17.7785	17.8022	15.5161	16.3533	17.554	21.0064	21.3908	18.3987		-12.0959	-15.2541	-19.1762	-16.1501	-17.5131	-13.548	-21.5669	-15.8419	-14.9073	-15.6814	-12.9253	-17.1548	-17.1193	-22.9448	-19.5376	-17.3064		11.1825	9.25013	9.80488	12.9494	7.94377	7.28411	10.88	7.77878	7.79536	7.53147	2.19747	12.072	10.6659	14.5907	10.9322	9.46447
16.5076	21.5606	19.2954	12.1243	26.3787	23.6371	19.3342	18.123	18.2862	18.5289	16.182	16.8232	18.2976	21.4248	22.107	19.0831		-12.3466	-15.7089	-19.6272	-16.836	-17.9874	-14.4845	-22.1518	-17.1836	-15.6437	-16.3298	-13.764	-17.867	-18.0218	-23.4014	-19.9478	-18.1492		11.2801	9.43321	10.0687	13.2422	8.08465	7.73302	11.0212	8.03673	8.04825	7.70017	2.47845	12.3324	10.9992	14.7714	11.0139	9.70303
17.161	21.8945	19.5696	12.5383	26.8686	24.1589	19.9561	19.2706	18.82	19.3061	16.8793	17.2999	19.0887	21.8511	22.8981	19.7897		-12.6625	-16.2238	-20.1141	-17.5768	-18.5081	-15.421	-22.7924	-18.5565	-16.4073	-17.0426	-14.6395	-18.6066	-18.9889	-23.8741	-20.4039	-19.0261		11.4022	9.64448	10.365	13.5553	8.24387	8.17772	11.1845	8.30403	8.31785	7.90593	2.77234	12.5984	11.3586	14.9522	11.0982	9.957
17.8258	22.2391	19.9112	12.8934	27.3763	24.7438	20.5721	20.3655	19.3838	20.1002	17.5922	17.8336	19.8384	22.2863	23.714	20.5053		-12.9968	-16.7675	-20.6613	-18.2841	-19.0565	-16.4469	-23.4615	-19.9233	-17.2397	-17.7891	-15.5462	-19.3995	-19.9506	-24.3636	-20.8936	-19.9491		11.5341	9.86513	10.6925	13.8642	8.42348	8.64307	11.3652	8.57765	8.62313	8.14803	3.07294	12.8814	11.7298	15.1365	11.1829	10.2363
18.4694	22.6026	20.2109	13.343	27.9195	25.3344	21.1923	21.4815	19.9568	20.9245	18.3069	18.3455	20.6477	22.7358	24.5658	21.2376		-13.3094	-17.357	-21.2128	-19.0813	-19.653	-17.5149	-24.166	-21.3185	-18.1112	-18.5895	-16.4975	-20.2157	-20.9691	-24.8698	-21.4199	-20.9171		11.6692	10.1086	11.0444	14.208	8.62927	9.11395	11.5574	8.87946	8.95499	8.43926	3.39081	13.1745	12.1274	15.322	11.2602	10.5385
19.1852	23.0019	20.578	13.7338	28.4839	25.9155	21.8284	22.5827	20.507	21.7902	19.0458	18.9189	21.4317	23.198	25.469	21.9652		-13.6913	-17.9988	-21.8232	-19.8502	-20.2926	-18.6137	-24.9167	-22.7194	-19.0101	-19.4506	-17.5037	-21.0845	-21.9827	-25.3986	-22.0053	-21.9365		11.8256	10.3763	11.4224	14.5541	8.86011	9.58844	11.7729	9.20538	9.30971	8.78653	3.73235	13.4838	12.5459	15.5116	11.3389	10.8685
19.9211	23.3693	20.9498	14.187	29.0661	26.5307	22.4642	23.6708	21.114	22.7032	19.7906	19.5082	22.2571	23.6565	26.3856	22.7083		-14.1075	-18.6404	-22.4624	-20.6748	-20.9474	-19.7808	-25.7034	-24.1231	-19.9871	-20.3785	-18.5553	-21.9879	-23.0251	-25.9345	-22.6204	-23.0026		11.9962	10.6564	11.8198	14.9258	9.10536	10.0763	12.008	9.56386	9.70502	9.1941	4.09299	13.8066	12.981	15.702	11.4048	11.2288
20.6823	23.7945	21.3489	14.5985	29.6939	27.18	23.1206	24.7773	21.7348	23.6375	20.5843	20.0659	23.0927	24.1362	27.3607	23.4563		-14.5367	-19.3416	-23.1367	-21.4787	-21.6748	-21.0074	-26.5347	-25.5285	-21.0108	-21.3603	-19.6877	-22.9063	-24.0823	-26.4958	-23.2962	-24.1165		12.1791	10.9676	12.2344	15.2989	9.38682	10.5752	12.2742	9.93992	10.1268	9.6605	4.48851	14.1388	13.4381	15.898	11.4751	11.6228
21.4401	24.2268	21.7781	15.0622	30.3096	27.8262	23.8027	25.8483	22.3113	24.5992	21.362	20.6815	23.9511	24.6216	28.3578	24.1952		-14.9966	-20.0852	-23.8566	-22.3369	-22.3833	-22.2567	-27.4096	-26.908	-22.0508	-22.4012	-20.8572	-23.8764	-25.1497	-27.0657	-24.0214	-25.2764		12.3808	11.3077	12.6627	15.6966	9.671	11.0718	12.5718	10.3335	10.5761	10.1873	4.90179	14.4912	13.8953	16.0966	11.5522	12.053
22.2582	24.7112	22.237	15.5544	30.9602	28.5071	24.4789	26.9683	22.9444	25.5855	22.1813	21.32	24.8317	25.0946	29.3817	24.9583		-15.5067	-20.8768	-24.6112	-23.2111	-23.1477	-23.5716	-28.3085	-28.2975	-23.1667	-23.5033	-22.0999	-24.8831	-26.2347	-27.6443	-24.7879	-26.4904		12.5996	11.6692	13.1017	16.1115	9.98482	11.584	12.9027	10.7527	11.0663	10.7691	5.35086	14.8606	14.37	16.3017	11.6412	12.5201
23.0655	25.1846	22.7133	16.0117	31.6048	29.2243	25.1479	28.0385	23.5521	26.6062	22.9796	21.9619	25.7116	25.591	30.4269	25.7043		-16.0148	-21.7026	-25.4011	-24.0762	-23.907	-24.9547	-29.2318	-29.6545	-24.3015	-24.668	-23.3826	-25.9056	-27.3066	-28.2407	-25.5917	-27.7503		12.8277	12.0648	13.5583	16.5294	10.3016	12.1144	13.2669	11.1718	11.5815	11.4002	5.82808	15.2435	14.8457	16.5147	11.7526	13.0248
23.9201	25.723	23.2289	16.5361	32.2938	29.9595	25.862	29.1505	24.2	27.6723	23.8292	22.6033	26.6414	26.0805	31.4771	26.5135		-16.5788	-22.6005	-26.2213	-24.9905	-24.7164	-26.3614	-30.1974	-31.0129	-25.4814	-25.9042	-24.7407	-26.9425	-28.4163	-28.8417	-26.4207	-29.0867		13.0756	12.4853	14.0181	16.9678	10.6393	12.6408	13.6635	11.6058	12.1313	12.0728	6.34511	15.6448	15.3311	16.7367	11.9016	13.5639
24.8178	26.2141	23.7576	17.0083	32.9981	30.7184	26.5994	30.2719	24.8566	28.7285	24.6404	23.2761	27.5692	26.5834	32.5278	27.3536		-17.1818	-23.5056	-27.0726	-25.8718	-25.5435	-27.8314	-31.1951	-32.3509	-26.682	-27.1624	-26.1146	-28.0113	-29.5061	-29.4667	-27.2809	-30.4937		13.3427	12.931	14.507	17.409	10.9854	13.1846	14.0902	12.0335	12.7037	12.768	6.89073	16.0697	15.8034	16.9719	12.0951	14.1347
25.7472	26.7903	24.3187	17.5118	33.6976	31.5287	27.3672	31.4115	25.5199	29.8054	25.4854	23.9913	28.5386	27.0953	33.5819	28.2258		-17.8229	-24.4984	-27.9609	-26.7898	-26.3675	-29.3652	-32.2228	-33.6791	-27.9152	-28.4653	-27.5489	-29.1081	-30.6194	-30.1059	-28.1651	-31.9774		13.6278	13.4043	15.0115	17.8697	11.3378	13.7429	14.5408	12.4601	13.3026	13.4842	7.47595	16.5178	16.2775	17.219	12.3371	14.7347
26.7031	27.383	24.9024	18.0078	34.439	32.3746	28.1495	32.5943	26.2153	30.9095	26.3121	24.7036	29.5289	27.6152	34.6292	29.167		-18.5145	-25.5319	-28.8744	-27.6996	-27.2286	-30.9546	-33.27	-34.9911	-29.1628	-29.8087	-28.9988	-30.2224	-31.7379	-30.7658	-29.0805	-33.5408		13.9348	13.8985	15.5338	18.3358	11.7061	14.3167	15.0071	12.8751	13.9125	14.2111	8.09414	16.9877	16.7453	17.4801	12.6253	15.3659
27.7147	27.9858	25.5056	18.5184	35.1916	33.2656	28.9518	33.7913	26.9646	32.0279	27.1272	25.4111	30.5623	28.144	35.6735	30.238		-19.2369	-26.6026	-29.821	-28.6097	-28.1005	-32.5897	-34.3444	-36.2961	-30.4372	-31.1951	-30.4687	-31.345	-32.873	-31.4427	-30.0231	-35.1967		14.2505	14.408	16.0761	18.8081	12.0804	14.9013	15.4894	13.2924	14.5355	14.9489	8.74208	17.4785	17.2017	17.7509	12.9511	16.0204
28.7626	28.635	26.1335	19.0038	35.9633	34.1923	29.7661	35.0252	27.6568	33.1644	27.9405	26.1658	31.6343	28.6889	36.7125	31.3612		-20.0077	-27.7538	-30.8022	-29.5187	-28.9758	-34.2785	-35.426	-37.586	-31.6984	-32.6191	-31.9515	-32.5074	-34.025	-32.1432	-30.9989	-36.932		14.5856	14.9495	16.6326	19.2922	12.4608	15.5016	15.9743	13.703	15.1653	15.6985	9.41703	17.9936	17.6516	18.037	13.3078	16.7046
29.8486	29.3287	26.8115	19.4991	36.7601	35.1665	30.5889	36.2731	28.4589	34.3249	28.7765	26.9455	32.735	29.2497	37.758	32.5739		-20.8284	-28.9397	-31.8353	-30.4336	-29.8651	-36.0114	-36.5202	-38.868	-32.999	-34.1035	-33.4552	-33.6986	-35.1756	-32.867	-32.0123	-38.7543		14.9318	15.4938	17.1988	19.782	12.8462	16.1182	16.4611	14.1146	15.7991	16.4544	10.1121	18.5246	18.0967	18.3272	13.688	17.4113
30.9798	30.0101	27.4654	19.9807	37.5694	36.1734	31.4252	37.5693	29.2268	35.5373	29.6	27.737	33.8629	29.8431	38.7998	33.9139		-21.6736	-30.1744	-32.8719	-31.3352	-30.7473	-37.7767	-37.6242	-40.1452	-34.2905	-35.6599	-34.9524	-34.9081	-36.3333	-33.6071	-33.0435	-40.6253		15.2795	16.0642	17.7802	20.2764	13.2268	16.7513	16.9473	14.5289	16.434	17.2255	10.8151	19.0721	18.5358	18.6143	14.0828	18.123
32.1502	30.7812	28.1593	20.4578	38.4206	37.2453	32.2917	38.8802	30.0446	36.7876	30.4538	28.5547	35.0122	30.4356	39.8406	35.2736		-22.5668	-31.456	-33.9562	-32.234	-31.6518	-39.5654	-38.7429	-41.4128	-35.6106	-37.2706	-36.4642	-36.1424	-37.4935	-34.3675	-34.1091	-42.589		15.6325	16.636	18.3728	20.7734	13.6095	17.3886	17.4293	14.9537	17.0746	18.0047	11.5221	19.6244	18.9648	18.9091	14.4908	18.8512
33.3639	31.4853	28.8759	20.9286	39.29	38.3374	33.1624	40.201	30.902	38.0812	31.318	29.3962	36.1573	31.0446	40.8858	36.7296		-23.4872	-32.7661	-35.0754	-33.1388	-32.5624	-41.3846	-39.8588	-42.6734	-36.9426	-38.9716	-37.9767	-37.4039	-38.6466	-35.147	-35.197	-44.5969		15.981	17.2264	18.9689	21.2754	13.9868	18.0473	17.9011	15.3876	17.7137	18.7987	12.2299	20.1836	19.3947	19.2015	14.9134	19.5799
34.623	32.2932	29.6024	21.4122	40.1894	39.4857	34.0765	41.5822	31.7506	39.4276	32.199	30.2465	37.2907	31.6457	41.9476	38.2293		-24.4331	-34.1244	-36.2247	-34.0445	-33.4867	-43.2279	-40.9882	-43.9339	-38.2872	-40.7369	-39.4856	-38.69	-39.7841	-35.9372	-36.321	-46.6745		16.3221	17.8202	19.5758	21.7745	14.3591	18.7184	18.3633	15.8308	18.3587	19.6015	12.9256	20.7447	19.8201	19.4915	15.3508	20.3056
35.9245	33.0839	30.3586	21.9082	41.1025	40.6592	34.9929	42.9776	32.6322	40.8231	33.0926	31.137	38.4144	32.2974	42.9782	39.7902		-25.4048	-35.5006	-37.4107	-34.9617	-34.4102	-45.076	-42.1187	-45.2219	-39.6401	-42.56	-40.9956	-39.9911	-40.9132	-36.7586	-37.4608	-48.7758		16.6588	18.4285	20.1824	22.2764	14.7215	19.4012	18.8186	16.2845	18.9997	20.4109	13.6126	21.2975	20.2515	19.7785	15.8075	21.032
37.2605	33.894	31.1203	22.3965	42.0476	41.8536	35.9207	44.3923	33.523	42.2843	34.0082	32.024	39.5086	32.9394	44.0141	41.3481		-26.3932	-36.9386	-38.6233	-35.8815	-35.34	-46.9332	-43.2574	-46.549	-41.0128	-44.4562	-42.4948	-41.3102	-42.0302	-37.591	-38.6385	-50.9849		16.9801	19.0256	20.7969	22.7759	15.0759	20.0959	19.2645	16.7446	19.6433	21.2182	14.2773	21.8479	20.6728	20.0594	16.2824	21.7482
38.6307	34.7378	31.912	22.8769	43.0315	43.0572	36.8716	45.8205	34.414	43.7509	34.9213	32.9127	40.5843	33.6186	45.0433	42.9283		-27.4074	-38.3774	-39.8739	-36.7824	-36.2882	-48.7934	-44.4157	-47.9062	-42.3936	-46.4076	-43.9838	-42.6353	-43.1348	-38.4511	-39.8475	-53.2067		17.297	19.6277	21.4094	23.277	15.4181	20.7978	19.7071	17.2152	20.2888	22.037	14.9335	22.3945	21.1012	20.3384	16.7755	22.4656
40.0294	35.6039	32.7129	23.3396	44.0114	44.2875	37.8396	47.2597	35.3066	45.2785	35.8369	33.8356	41.6445	34.3036	46.0673	44.517		-28.4321	-39.8447	-41.1518	-37.6802	-37.2276	-50.6495	-45.5887	-49.3004	-43.7795	-48.4139	-45.4591	-43.9636	-44.2241	-39.3298	-41.0705	-55.4376		17.6054	20.2265	22.0236	23.7786	15.7531	21.5007	20.1481	17.6941	20.9314	22.8516	15.5769	22.9329	21.5309	20.6167	17.2754	23.1754
41.4434	36.3971	33.5224	23.8474	45.0196	45.5166	38.834	48.6963	36.1973	46.8039	36.7582	34.7332	42.67	34.9695	47.0868	46.0997		-29.4546	-41.3311	-42.4558	-38.6018	-38.1807	-52.4973	-46.7803	-50.7295	-45.1682	-50.4721	-46.9177	-45.2836	-45.2966	-40.2148	-42.3154	-57.6475		17.9012	20.8314	22.6392	24.2814	16.0807	22.2091	20.5865	18.1759	21.5701	23.6733	16.2084	23.4691	21.9602	20.8917	17.78	23.864
42.8811	37.2279	34.3478	24.3598	46.0392	46.7544	39.8226	50.1177	37.0936	48.3353	37.6735	35.6298	43.6644	35.6744	48.094	47.6357		-30.5213	-42.8114	-43.7889	-39.5142	-39.131	-54.3348	-47.9753	-52.1751	-46.5492	-52.5824	-48.3574	-46.5992	-46.3525	-41.1341	-43.5762	-59.8324		18.1802	21.4179	23.2536	24.7783	16.4009	22.9111	21.028	18.6551	22.2004	24.503	16.8302	24.0019	22.3798	21.1699	18.2809	24.5409
44.3061	38.0275	35.189	24.8685	47.0674	47.9871	40.84	51.4997	37.9863	49.878	38.5873	36.5256	44.6462	36.3625	49.1151	49.125		-31.567	-44.2963	-45.1541	-40.447	-40.0957	-56.1559	-49.182	-53.6389	-47.9324	-54.7227	-49.7794	-47.8881	-47.3783	-42.062	-44.843	-61.945		18.4724	22.0027	23.8639	25.2778	16.7155	23.6055	21.4639	19.1376	22.8257	25.3248	17.4364	24.5416	22.7879	21.4544	18.7596	25.197
45.7498	38.8042	36.0474	25.3194	48.1239	49.2172	41.8727	52.8416	38.8729	51.3837	39.4893	37.409	45.6186	37.08	50.117	50.5772		-32.6595	-45.7741	-46.5444	-41.3215	-41.0487	-57.9565	-50.3946	-55.1106	-49.2958	-56.8766	-51.1827	-49.1746	-48.4076	-43.0154	-46.1118	-63.9385		18.7373	22.5839	24.4673	25.784	17.0201	24.2893	21.8939	19.6257	23.4353	26.1408	18.0325	25.0643	23.1763	21.7426	19.2192	25.8124
47.1663	39.5935	36.919	25.8259	49.1573	50.4488	42.9065	54.1598	39.7408	52.8755	40.3628	38.2809	46.5511	37.7898	51.1169	51.9399		-33.728	-47.2417	-47.961	-42.2553	-41.9994	-59.7345	-51.6041	-56.5912	-50.6457	-59.0306	-52.5582	-50.4389	-49.3922	-43.9806	-47.3773	-65.8033		19.0103	23.148	25.0698	26.2817	17.3299	24.967	22.3177	20.1155	24.0345	26.9453	18.6217	25.59	23.5604	22.0382	19.6543	26.4016
48.5671	40.2869	37.8179	26.2995	50.229	51.6697	43.9427	55.4417	40.6146	54.3491	41.2534	39.1641	47.4733	38.4728	52.1185	53.2384		-34.7937	-48.6996	-49.3965	-43.1584	-42.9389	-61.4808	-52.8092	-58.0679	-51.9676	-61.1453	-53.9273	-51.689	-50.3665	-44.9546	-48.6399	-67.5792		19.2768	23.7109	25.6633	26.7843	17.6239	25.6311	22.7319	20.6031	24.6214	27.7253	19.1822	26.1098	23.9215	22.341	20.0577	26.962
49.9491	41.0541	38.7056	26.7822	51.3095	52.8815	44.9819	56.6747	41.4838	55.7799	42.1219	40.0159	48.3728	39.1932	53.0963	54.5002		-35.8475	-50.1198	-50.8516	-44.0732	-43.8785	-63.1939	-54.01	-59.5318	-53.256	-63.1983	-55.2655	-52.9303	-51.3121	-45.9451	-49.8853	-69.1521		19.5367	24.2649	26.2677	27.2819	17.9158	26.2839	23.1311	21.0881	25.1967	28.4852	19.7341	26.6263	24.2635	22.6519	20.4364	27.4725
51.3066	41.7508	39.6231	27.2655	52.3785	54.074	46.0109	57.8529	42.3405	57.184	42.9721	40.8844	49.2432	39.9032	54.0591	55.6969		-36.8931	-51.5297	-52.3232	-44.9852	-44.7934	-64.8655	-55.2018	-60.9844	-54.5086	-65.1838	-56.5795	-54.1634	-52.2265	-46.9424	-51.1136	-70.642		19.7962	24.8089	26.8553	27.7794	18.2099	26.9214	23.5197	21.5744	25.7563	29.2161	20.2746	27.1248	24.5958	22.9673	20.796	27.9653
52.6398	42.4442	40.5272	27.7482	53.4618	55.2635	47.0346	59.0038	43.1689	58.5357	43.8022	41.7317	50.1033	40.6104	54.9851	56.8392		-37.9473	-52.8997	-53.8081	-45.904	-45.7168	-66.4999	-56.3811	-62.4416	-55.7225	-67.0809	-57.8661	-55.3948	-53.112	-47.9407	-52.3252	-72.0494		20.0534	25.3428	27.4579	28.2725	18.5011	27.5493	23.8944	22.0549	26.3087	29.9313	20.7988	27.6197	24.9069	23.2841	21.1545	28.4423
53.9466	43.1496	41.4328	28.2477	54.5389	56.4204	48.0549	60.1518	43.9872	59.8572	44.6066	42.5707	50.936	41.3174	55.8879	57.9515		-38.9798	-54.2307	-55.3057	-46.8223	-46.6253	-68.0902	-57.5509	-63.8745	-56.8958	-68.903	-59.1224	-56.6186	-53.97	-48.9409	-53.5051	-73.3991		20.3098	25.8624	28.0573	28.7624	18.7873	28.1553	24.2546	22.5328	26.8477	30.6275	21.3147	28.1078	25.2096	23.6109	21.509	28.9017
55.2183	43.8381	42.3546	28.7323	55.603	57.5429	49.0569	61.2871	44.7775	61.1246	45.3987	43.4078	51.7331	41.9809	56.7653	59.0107		-39.994	-55.5258	-56.8032	-47.7298	-47.5293	-69.6367	-58.7037	-65.3222	-58.027	-70.6502	-60.3454	-57.8287	-54.7986	-49.9338	-54.6575	-74.7384		20.5652	26.3708	28.6459	29.2512	19.0774	28.7359	24.6046	23.0134	27.3737	31.323	21.8148	28.5857	25.5107	23.9369	21.8615	29.37
56.4698	44.5204	43.2731	29.243	56.6419	58.6401	50.0469	62.4016	45.5426	62.3389	46.1543	44.2314	52.5214	42.6814	57.5898	60.0468		-41.0226	-56.7791	-58.2884	-48.6537	-48.4478	-71.1354	-59.8418	-66.7553	-59.1209	-72.3363	-61.5366	-59.0281	-55.5922	-50.9296	-55.7847	-76.1095		20.8145	26.8659	29.2423	29.7299	19.3695	29.3063	24.9457	23.4871	27.885	32.0064	22.3075	29.0563	25.8008	24.2579	22.225	29.836
57.6833	45.2064	44.1942	29.7397	57.6558	59.6878	51.0178	63.4697	46.2724	63.5204	46.8912	45.0243	53.2632	43.3513	58.4011	61.0385		-42.0001	-58.0015	-59.768	-49.5634	-49.362	-72.5859	-60.9602	-68.174	-60.1764	-73.962	-62.6922	-60.2186	-56.363	-51.913	-56.8835	-77.5325		21.0599	27.3459	29.8374	30.2096	19.6664	29.8527	25.2756	23.9759	28.3866	32.6939	22.7821	29.5265	26.0922	24.5808	22.5837	30.3059
58.8803	45.8706	45.1267	30.2313	58.659	60.6893	51.9601	64.5431	46.9914	64.6423	47.5814	45.8045	53.984	44.0097	59.156	62.0151		-42.9949	-59.1715	-61.2276	-50.4528	-50.2897	-73.9863	-62.0585	-69.5809	-61.2033	-75.5533	-63.808	-61.3857	-57.1129	-52.883	-57.9627	-78.9797		21.2972	27.8103	30.4101	30.6832	19.9636	30.3723	25.5943	24.4609	28.8636	33.3836	23.2538	29.9892	26.3775	24.9091	22.9543	30.7655
60.0337	46.522	46.0292	30.7341	59.6159	61.6489	52.8717	65.5966	47.6841	65.7031	48.2648	46.5719	54.674	44.6724	59.8928	62.9804		-43.9275	-60.299	-62.6723	-51.3558	-51.2112	-75.3353	-63.1384	-70.9757	-62.1987	-77.1127	-64.8843	-62.5168	-57.8373	-53.8432	-59.0103	-80.4379		21.5258	28.2628	30.9995	31.1494	20.2692	30.8799	25.9044	24.9521	29.3285	34.052	23.6959	30.441	26.666	25.2335	23.3198	31.2129
61.1581	47.1446	46.9444	31.2457	60.556	62.5561	53.7493	66.6279	48.3506	66.7099	48.8986	47.2875	55.3458	45.2957	60.578	63.9078		-44.8306	-61.3774	-64.0799	-52.2433	-52.1469	-76.6283	-64.194	-72.3472	-63.1735	-78.6553	-65.9149	-63.6223	-58.5455	-54.7872	-60.0284	-81.885		21.7498	28.7031	31.5652	31.6067	20.5805	31.355	26.2088	25.4461	29.7755	34.7115	24.1338	30.8852	26.9415	25.5594	23.6897	31.6439
62.2342	47.7624	47.8436	31.7488	61.4594	63.4173	54.6167	67.6193	48.9999	67.6458	49.5001	47.9914	55.9876	45.9205	61.2253	64.7973		-45.6756	-62.4058	-65.4541	-53.125	-53.0854	-77.8655	-65.2292	-73.672	-64.1271	-80.1842	-66.9011	-64.6769	-59.2371	-55.7183	-61.0171	-83.2979		21.9634	29.1259	32.1253	32.0629	20.8875	31.8093	26.4942	25.9406	30.2123	35.3415	24.5548	31.3096	27.2177	25.8828	24.0545	32.0514
63.2649	48.3271	48.737	32.2493	62.335	64.2029	55.4277	68.5929	49.6265	68.5073	50.055	48.6519	56.593	46.5277	61.8401	65.6428		-46.5346	-63.3959	-66.7793	-53.9792	-54.026	-79.0384	-66.237	-74.9589	-65.0587	-81.6863	-67.8393	-65.6997	-59.9129	-56.6327	-61.9677	-84.608		22.1855	29.5451	32.6645	32.5084	21.2022	32.2389	26.778	26.4109	30.636	35.932	24.9632	31.7188	27.4823	26.2042	24.415	32.4439
64.231	48.8778	49.6087	32.7351	63.1872	64.9801	56.2176	69.5191	50.2262	69.3149	50.5882	49.2904	57.1871	47.1012	62.4084	66.4552		-47.3426	-64.327	-68.0564	-54.8335	-54.9662	-80.1585	-67.2192	-76.1907	-65.9671	-83.1303	-68.7351	-66.6653	-60.5672	-57.5316	-62.8915	-85.8524		22.4117	29.9523	33.1869	32.9503	21.5194	32.6292	27.0518	26.877	31.0509	36.4809	25.3513	32.1075	27.7469	26.5262	24.7762	32.7908
65.1258	49.3871	50.4508	33.2179	63.9942	65.6756	56.9528	70.4135	50.7969	70.0461	51.0598	49.8795	57.7416	47.6737	62.9493	67.1424		-48.1231	-65.2176	-69.2801	-55.6793	-55.9024	-81.2108	-68.1772	-77.3981	-66.8605	-84.5232	-69.582	-67.5938	-61.2067	-58.4108	-63.7798	-87.0384		22.6419	30.3524	33.7012	33.38	21.8416	33.0034	27.3231	27.3171	31.4571	36.9977	25.7259	32.4808	28.0037	26.8446	25.1265	33.1286
65.9468	49.8523	51.2735	33.6853	64.7762	66.3166	57.6559	71.2575	51.3273	70.6682	51.5278	50.44	58.2695	48.2144	63.4511	67.7957		-48.8694	-66.0644	-70.455	-56.5209	-56.8317	-82.196	-69.1097	-78.5517	-67.7187	-85.8468	-70.39	-68.4711	-61.8289	-59.2719	-64.6519	-88.1283		22.8761	30.7435	34.1808	33.8	22.1638	33.3471	27.5815	27.7445	31.8603	37.4879	26.0678	32.8328	28.252	27.1625	25.4853	33.457
66.6866	50.2707	52.0501	34.1305	65.5305	66.9033	58.2969	72.0421	51.8183	71.2291	51.9012	50.9477	58.759	48.7334	63.915	68.3577		-49.6037	-66.8719	-71.5715	-57.3348	-57.7465	-83.116	-70.0194	-79.6629	-68.5589	-87.0445	-71.1445	-69.3087	-62.4341	-60.1193	-65.5088	-89.1226		23.124	31.1297	34.6649	34.2061	22.4842	33.6642	27.8354	28.1507	32.2572	37.9375	26.3944	33.1768	28.4994	27.4733	25.8536	33.7873
67.3533	50.6648	52.7934	34.5695	66.1942	67.4273	58.911	72.7814	52.2904	71.7047	52.3031	51.4298	59.2313	49.2182	64.3393	68.8375		-50.2613	-67.624	-72.6432	-58.1498	-58.6555	-83.9614	-70.9075	-80.7268	-69.3608	-88.1283	-71.8582	-70.1036	-63.0255	-60.9389	-66.3575	-90.0513		23.3655	31.5051	35.1207	34.5964	22.8193	33.9581	28.069	28.54	32.6441	38.3528	26.6929	33.5029	28.7366	27.7927	26.2291	34.128
67.9248	51.0251	53.4834	34.991	66.8306	67.898	59.4735	73.4564	52.6816	72.079	52.6267	51.8624	59.6654	49.6766	64.7067	69.2483		-50.9753	-68.3304	-73.6771	-58.9365	-59.5428	-84.7321	-71.7841	-81.7433	-70.1229	-89.1039	-72.5206	-70.8637	-63.5962	-61.7427	-67.208	-90.8924		23.6428	31.8654	35.5814	34.9708	23.149	34.2256	28.2897	28.9329	33.0302	38.7412	26.9687	33.8135	28.9801	28.1017	26.6221	34.4717
68.4375	51.3271	54.1373	35.3857	67.4034	68.2905	59.9855	74.0719	53.065	72.3779	52.9186	52.2709	60.0641	50.0785	65.0262	69.6065		-51.6191	-68.9915	-74.6642	-59.6918	-60.4198	-85.4258	-72.6555	-82.7059	-70.8468	-89.9334	-73.1313	-71.5874	-64.1427	-62.5274	-68.0611	-91.656		23.9081	32.2231	36.0072	35.3311	23.4831	34.4754	28.4948	29.3214	33.3997	39.0997	27.2207	34.112	29.2248	28.4138	27.0344	34.8184
68.8851	51.5744	54.7444	35.7761	67.9299	68.6472	60.4637	74.6096	53.3754	72.6004	53.1681	52.6301	60.4132	50.4855	65.298	69.9114		-52.2923	-69.6137	-75.6263	-60.4324	-61.2835	-86.0391	-73.5237	-83.6063	-71.5292	-90.6455	-73.6941	-72.2734	-64.6634	-63.2822	-68.9148	-92.347		24.1777	32.573	36.4353	35.6688	23.8128	34.697	28.6853	29.7029	33.7644	39.4289	27.4581	34.3995	29.4841	28.7126	27.4645	35.1554
69.2641	51.7784	55.2748	36.1439	68.3886	68.9364	60.9009	75.0873	53.6572	72.7342	53.3788	52.9457	60.7412	50.8377	65.5224	70.1671		-52.9041	-70.1964	-76.5655	-61.1429	-62.1401	-86.5714	-74.3927	-84.4635	-72.1677	-91.2517	-74.2021	-72.9242	-65.164	-64.0179	-69.7626	-92.9646		24.4585	32.9123	36.8569	35.9875	24.1465	34.8944	28.8629	30.0799	34.1144	39.7284	27.6724	34.6779	29.7252	29.0114	27.9111	35.4863
69.5635	51.9385	55.7656	36.4963	68.7855	69.16	61.2853	75.4869	53.892	72.7923	53.5472	53.2184	61.0045	51.1835	65.7031	70.3786		-53.4707	-70.7316	-77.4836	-61.8118	-62.988	-87.0198	-75.2535	-85.2619	-72.7649	-91.7555	-74.656	-73.5433	-65.6316	-64.7264	-70.5936	-93.5119		24.7276	33.238	37.278	36.2897	24.4842	35.0714	29.0324	30.4631	34.4536	40.0054	27.8728	34.9459	29.9894	29.2921	28.3728	35.7931
69.8038	52.0251	56.1757	36.82	69.1301	69.3293	61.6262	75.8374	54.0731	72.7653	53.6704	53.4662	61.2403	51.4697	65.8445	70.5067		-54.026	-71.233	-78.3844	-62.4437	-63.8332	-87.3832	-76.097	-86.0159	-73.3174	-92.1627	-75.0573	-74.1287	-66.0729	-65.4079	-71.3993	-93.9673		25.0014	33.5537	37.658	36.5735	24.8196	35.2152	29.1718	30.828	34.7837	40.2545	28.0559	35.1994	30.2388	29.5601	28.8424	36.0891
69.9636	52.072	56.5342	37.1102	69.4014	69.4488	61.9104	76.1065	54.2183	72.6603	53.7548	53.6516	61.4378	51.7204	65.9467	70.5697		-54.5315	-71.6828	-79.2337	-63.029	-64.6799	-87.6589	-76.9146	-86.6968	-73.8315	-92.4643	-75.401	-74.6714	-66.4864	-66.0608	-72.1672	-94.3771		25.2704	33.8569	38.0358	36.8385	25.1618	35.3247	29.3074	31.1839	35.1005	40.4826	28.2219	35.4453	30.4792	29.8093	29.3169	36.3663
70.0638	52.0371	56.8247	37.3827	69.6263	69.4928	62.1326	76.3056	54.3223	72.4731	53.7912	53.8164	61.5807	51.9413	66.0138	70.5741		-55.038	-72.0995	-80.0291	-63.5603	-65.5216	-87.8433	-77.6931	-87.3142	-74.2997	-92.6892	-75.6848	-75.1763	-66.8639	-66.6796	-72.889	-94.7026		25.5358	34.1455	38.3909	37.0842	25.5014	35.416	29.4324	31.5255	35.4086	40.6822	28.3654	35.6751	30.7204	30.036	29.7836	36.6243
70.0956	51.9631	57.0516	37.6161	69.7997	69.4924	62.305	76.4337	54.3811	72.2049	53.7901	53.8998	61.6861	52.1176	66.0326	70.4693		-55.4876	-72.4724	-80.765	-64.0394	-66.3671	-87.9306	-78.4285	-87.8708	-74.7243	-92.8179	-75.9084	-75.6351	-67.206	-67.2602	-73.5585	-94.9709		25.7913	34.4151	38.7128	37.3102	25.8358	35.466	29.5565	31.8557	35.6999	40.8611	28.4868	35.8933	30.9543	30.2357	30.2496	36.8762
70.0702	51.8097	57.2245	37.831	69.9112	69.4071	62.4235	76.4881	54.397	71.8569	53.7483	53.9532	61.736	52.2636	66.0034	70.3003		-55.9313	-72.7245	-81.4203	-64.4699	-67.2142	-87.9156	-79.1118	-88.367	-75.1012	-92.8661	-76.0662	-76.0386	-67.5111	-67.799	-74.1761	-95.1644		26.0455	34.6824	38.9962	37.5103	26.1731	35.4891	29.6785	32.1811	35.9758	41.0124	28.5796	36.0834	31.18	30.4125	30.7105	37.1146
69.9724	51.6147	57.3057	37.9954	69.9714	69.2609	62.4657	76.4575	54.3592	71.4288	53.6528	53.968	61.7424	52.3349	65.9106	70.044		-56.3545	-73.0454	-82.0055	-64.8261	-68.0593	-87.7938	-79.7397	-88.7969	-75.4267	-92.8112	-76.1534	-76.3851	-67.7732	-68.2923	-74.7439	-95.2755		26.2945	34.9054	39.2438	37.6951	26.5016	35.4788	29.7999	32.5046	36.2351	41.1398	28.6466	36.2441	31.3939	30.5742	31.1675	37.3396
69.7958	51.3621	57.3286	38.1274	69.9699	69.0441	62.463	76.3507	54.28	70.9126	53.5256	53.8963	61.6885	52.3576	65.7776	69.7235		-56.7372	-73.2454	-82.4748	-65.113	-68.9001	-87.5612	-80.3088	-89.163	-75.6981	-92.6724	-76.1715	-76.6789	-67.9844	-68.7249	-75.2635	-95.2868		26.5497	35.1201	39.4539	37.8587	26.8176	35.4316	29.9272	32.816	36.4768	41.2401	28.6819	36.3832	31.5961	30.7208	31.6126	37.5429
69.5553	51.0198	57.2576	38.2374	69.9273	68.7539	62.4022	76.145	54.1442	70.3155	53.3498	53.7964	61.59	52.3448	65.5821	69.3115		-57.0796	-73.3801	-82.8513	-65.3329	-69.7284	-87.2112	-80.8176	-89.4467	-75.9085	-92.4217	-76.117	-76.903	-68.1449	-69.0878	-75.7387	-95.1866		26.7995	35.3053	39.619	37.9901	27.1116	35.3465	30.058	33.1196	36.6959	41.3135	28.6901	36.4908	31.7765	30.8603	32.0548	37.7206
69.2209	50.6337	57.1359	38.3095	69.8133	68.3723	62.2883	75.8443	53.9563	69.6224	53.1292	53.6082	61.4128	52.2719	65.3191	68.8213		-57.342	-73.4416	-83.0776	-65.4701	-70.5369	-86.7361	-81.2662	-89.641	-76.055	-92.0629	-75.988	-77.041	-68.2453	-69.3747	-76.1678	-94.9543		27.0419	35.4617	39.7165	38.0943	27.3707	35.2182	30.192	33.4027	36.8952	41.354	28.67	36.5789	31.9522	31.0039	32.4922	37.8711
68.8045	50.1612	56.8806	38.3415	69.6304	67.9067	62.1135	75.4478	53.7192	68.837	52.8579	53.3668	61.1749	52.1148	65.0133	68.2388		-57.5624	-73.42	-83.1778	-65.5124	-71.3141	-86.138	-81.6485	-89.7427	-76.132	-91.5592	-75.7844	-77.1011	-68.2821	-69.5707	-76.5454	-94.5837		27.2841	35.581	39.7684	38.1655	27.6006	35.0449	30.325	33.6649	37.0678	41.3633	28.623	36.6499	32.1079	31.1661	32.9193	37.9911
68.2995	49.641	56.5668	38.3549	69.3331	67.348	61.8907	74.9428	53.4142	67.9573	52.5484	53.0302	60.8547	51.9057	64.6453	67.5468		-57.7189	-73.3085	-83.107	-65.4782	-72.043	-85.4132	-81.9615	-89.7443	-76.1282	-90.9404	-75.5062	-77.0595	-68.2464	-69.658	-76.8631	-94.0873		27.5323	35.6633	39.7562	38.1903	27.793	34.8211	30.4468	33.8962	37.2103	41.3312	28.5474	36.7055	32.2454	31.3426	33.3364	38.084
67.6807	49.0616	56.1304	38.303	68.9605	66.6861	61.6029	74.3354	53.0533	66.9824	52.1808	52.5959	60.4756	51.5922	64.2494	66.7242		-57.7624	-73.0964	-82.866	-65.315	-72.7197	-84.5556	-82.1968	-89.6433	-76.0387	-90.1301	-75.142	-76.9056	-68.1383	-69.6219	-77.1274	-93.4657		27.7751	35.6988	39.6656	38.1742	27.9376	34.5489	30.5562	34.0962	37.3196	41.2555	28.4425	36.7542	32.355	31.5463	33.7196	38.1645
66.9594	48.3976	55.608	38.2092	68.5032	65.9316	61.2608	73.618	52.619	65.9045	51.7666	52.0931	59.9979	51.2189	63.7931	65.7752		-57.6948	-72.7655	-82.4107	-65.0503	-73.3193	-83.5665	-82.3449	-89.422	-75.854	-89.2046	-74.6921	-76.6364	-67.9465	-69.4494	-77.3071	-92.7186		28.0048	35.6904	39.5001	38.1	28.0377	34.2124	30.6479	34.2609	37.3915	41.1232	28.3035	36.8006	32.4497	31.7596	34.0799	38.2126
66.1211	47.672	54.9724	38.0646	67.9235	65.0645	60.8062	72.8036	52.1038	64.7226	51.2935	51.4596	59.423	50.7236	63.2996	64.6917		-57.4909	-72.3105	-81.7591	-64.6604	-73.8159	-82.4402	-82.3932	-89.0713	-75.5542	-88.0972	-74.1483	-76.2166	-67.6619	-69.1266	-77.4129	-91.8518		28.2197	35.6193	39.2519	37.9608	28.0968	33.814	30.7441	34.3874	37.4149	40.9379	28.1354	36.8292	32.5032	31.9888	34.4059	38.2539
65.1482	46.8697	54.218	37.8582	67.2452	64.0909	60.3003	71.8491	51.5039	63.442	50.769	50.7144	58.7487	50.1485	62.7714	63.4779		-57.16	-71.7142	-80.8965	-64.1371	-74.1784	-81.1734	-82.3302	-88.5656	-75.1376	-86.8356	-73.5046	-75.6373	-67.2798	-68.6498	-77.4273	-90.8762		28.4216	35.4893	38.9172	37.7474	28.1138	33.3421	30.8202	34.4781	37.3938	40.6928	27.9303	36.8463	32.5259	32.1982	34.6847	38.2707
64.0655	45.9966	53.3502	37.5606	66.4435	63.0045	59.7012	70.7968	50.8242	62.0499	50.1608	49.8814	57.9787	49.4824	62.1887	62.1214		-56.6533	-70.9565	-79.8243	-63.4564	-74.3916	-79.7624	-82.1471	-87.9143	-74.574	-85.4124	-72.7428	-74.9109	-66.7888	-68.012	-77.3403	-89.7731		28.5786	35.2912	38.507	37.4555	28.1058	32.7951	30.9023	34.5161	37.3044	40.3676	27.6877	36.8446	32.5027	32.3659	34.9159	38.253
62.8424	45.0502	52.3625	37.165	65.5122	61.7946	59.0082	69.6055	50.0386	60.5714	49.461	48.9145	57.0678	48.7329	61.55	60.6378		-55.9898	-70.0219	-78.5466	-62.6042	-74.408	-78.2029	-81.8335	-87.1314	-73.8575	-83.8041	-71.8517	-74.0007	-66.1663	-67.2217	-77.1378	-88.5119		28.6956	35.0265	38	37.0696	28.0639	32.153	30.9721	34.4987	37.1539	39.9552	27.4015	36.7918	32.4437	32.4565	35.0872	38.1879
61.4923	44.0133	51.2719	36.6448	64.4591	60.4717	58.2388	68.2509	49.1473	58.9635	48.6725	47.8468	56.057	47.8956	60.83	59.0036		-55.165	-68.8828	-77.0374	-61.5642	-74.1978	-76.4878	-81.3809	-86.174	-72.9545	-82.0558	-70.8208	-72.9246	-65.412	-66.2622	-76.7958	-87.1198		28.7475	34.6768	37.3869	36.586	27.9877	31.4025	31.048	34.4009	36.9267	39.4672	27.0632	36.6792	32.3216	32.4319	35.1929	38.0478
60.0063	42.9099	50.0753	35.9856	63.2648	59.0127	57.3663	66.6855	48.1361	57.2677	47.7671	46.6692	54.9213	46.9686	60.0247	57.2532		-54.167	-67.5323	-75.3268	-60.317	-73.7483	-74.6145	-80.7756	-85.0734	-71.8544	-80.0972	-69.6299	-71.6591	-64.4969	-65.1261	-76.2957	-85.4563		28.7154	34.2453	36.661	35.9908	27.866	30.5299	31.1204	34.2114	36.6135	38.8561	26.6656	36.4759	32.1343	32.28	35.2137	37.8112
58.3908	41.711	48.7567	35.1649	61.9786	57.4433	56.3772	64.9524	47.0022	55.4311	46.7174	45.3787	53.6386	45.9301	59.1184	55.3415		-52.9779	-65.9326	-73.4289	-58.8425	-73.0183	-72.5775	-80.0002	-83.7604	-70.5297	-77.971	-68.2549	-70.2004	-63.4086	-63.8063	-75.6053	-83.5902		28.567	33.7133	35.82	35.2735	27.6658	29.5071	31.1749	33.9042	36.2015	38.1407	26.1849	36.1688	31.867	31.9705	35.1353	37.4536
56.6396	40.4219	47.3649	34.1678	60.5132	55.7622	55.248	63.0332	45.7262	53.5091	45.5299	43.9949	52.2195	44.7822	58.0878	53.3		-51.5917	-64.0629	-71.3077	-57.1252	-71.993	-70.37	-79.0233	-82.2665	-68.9568	-75.6197	-66.6855	-68.5322	-62.1252	-62.2694	-74.6895	-81.4557		28.2798	33.0642	34.7971	34.412	27.3886	28.3166	31.189	33.4665	35.683	37.2978	25.6107	35.7234	31.5103	31.4833	34.9441	36.9566
54.7559	39.0349	45.8754	33.013	58.9836	53.9717	53.9671	61.0141	44.3315	51.4746	44.169	42.5082	50.6611	43.5117	56.9305	51.1633		-49.9655	-61.9017	-69.0129	-55.1879	-70.6556	-67.996	-77.8099	-80.562	-67.1104	-73.0359	-64.9016	-66.625	-60.6319	-60.5035	-73.5128	-78.9263		27.8209	32.2791	33.5854	33.3804	26.9598	26.9256	31.1158	32.8925	35.0202	36.2726	24.9124	35.123	31.0081	30.8031	34.6189	36.265
52.715	37.5674	44.3088	31.6585	57.3496	52.0738	52.4997	58.8507	42.7917	49.3401	42.6394	40.9212	48.9397	42.1201	55.6215	48.9015		-48.0613	-59.4079	-66.5214	-52.9781	-69.0066	-65.4384	-76.3175	-78.6696	-64.9817	-70.2332	-62.8845	-64.4848	-58.8954	-58.4854	-72.0314	-76.1143		27.1568	31.3195	32.1293	32.1548	26.3492	25.3128	30.9289	32.1446	34.2193	35.0817	24.0538	34.3492	30.3752	29.904	34.1439	35.4167
50.5264	35.9728	42.7182	30.1184	55.6225	50.089	50.8446	56.613	41.1098	47.1318	40.9506	39.231	47.056	40.5863	54.1265	46.5391		-45.8288	-56.629	-63.8489	-50.5116	-67.0327	-62.6891	-74.5123	-76.5661	-62.5547	-67.2009	-60.6297	-62.1108	-56.907	-56.2245	-70.2117	-72.9758		26.2547	30.1796	30.3447	30.6978	25.5148	23.4555	30.5512	31.2133	33.2365	33.6653	23.0034	33.3785	29.5343	28.7721	33.4988	34.3772
48.1878	34.2418	41.0636	28.4853	53.8208	48.0275	49.0115	54.2818	39.315	44.8565	39.0991	37.4613	45.0128	38.9464	52.4677	44.0964		-43.2941	-53.5129	-61.0148	-47.9288	-64.7265	-59.7706	-72.3629	-74.2545	-59.8258	-63.9585	-58.1315	-59.4755	-54.6369	-53.7149	-67.9808	-69.4583		25.062	28.7944	28.2334	28.9475	24.3991	21.3066	29.9497	30.0565	32.017	31.9627	21.7031	32.1666	28.4795	27.3535	32.6408	33.0901
45.7146	32.4302	39.3923	26.6841	51.9224	45.9	46.9678	51.8744	37.4	42.4751	37.126	35.5997	42.8105	37.1887	50.6125	41.6296		-40.4439	-50.0898	-58.0146	-45.0763	-62.1089	-56.6441	-69.8439	-71.7058	-56.8052	-60.5204	-55.3923	-56.6169	-52.0717	-50.9835	-65.3352	-65.5475		23.5261	27.1129	25.7152	26.8892	22.9622	18.8556	29.0381	28.6305	30.5176	29.9275	20.1	30.675	27.1363	25.6213	31.5102	31.4818
43.1084	30.5788	37.7092	24.7654	49.9293	43.7205	44.7664	49.4178	35.4155	40.1151	35.0719	33.6749	40.4601	35.3778	48.5651	39.2228		-37.43	-46.406	-54.8601	-42.0455	-59.1812	-53.3288	-66.9351	-68.9105	-53.527	-56.9156	-52.429	-53.5504	-49.2166	-48.0496	-62.2541	-61.1902		21.5806	25.0832	22.7596	24.4668	21.1677	16.0752	27.729	26.9036	28.6373	27.4508	18.1373	28.8361	25.4138	23.5266	30.0283	29.4512
40.4762	28.5107	36.0368	22.8255	47.9328	41.5064	42.3952	46.8903	33.4018	37.7045	32.9571	31.7123	37.9853	33.5081	46.3505	36.7208		-34.0628	-42.4869	-51.5596	-38.939	-55.9713	-49.8046	-63.6464	-65.8404	-50.0306	-53.1575	-49.2727	-50.3062	-46.0889	-44.9551	-58.7522	-56.6618		19.167	22.6664	19.317	21.6529	18.9472	12.9405	25.9201	24.8099	26.2979	24.4746	15.7451	26.5731	23.2159	21.0441	28.0766	26.9822
37.8426	26.5009	34.3859	20.8338	45.8644	39.2573	39.9371	44.3179	31.3972	35.3206	30.8522	29.7199	35.4043	31.6265	44.0036	34.4201		-30.6121	-38.4337	-48.1216	-35.7065	-52.4994	-46.0684	-59.9845	-62.4792	-46.3754	-49.2791	-45.9544	-46.9196	-42.7164	-41.7265	-54.8717	-51.8146		16.2239	19.7928	15.3744	18.4194	16.2854	9.42841	23.4838	22.2991	23.4201	20.9167	12.8828	23.8158	20.4681	18.152	25.5085	23.8939
35.2488	24.4502	32.7402	18.934	43.7773	36.976	37.384	41.729	29.4639	32.9788	28.789	27.798	32.7679	29.7209	41.5753	32.0889		-27.1673	-34.2912	-44.5512	-32.518	-48.7959	-42.1172	-55.9887	-58.7765	-42.6183	-45.2938	-42.5077	-43.4656	-39.1525	-38.3886	-50.6745	-46.8484		12.6996	16.4369	10.9426	14.7975	13.1428	5.53814	20.378	19.291	19.9282	16.7186	9.51243	20.4958	17.0687	14.8464	22.1726	20.1528
32.7853	22.4402	31.1043	17.0854	41.6831	34.6803	34.8502	39.1529	27.668	30.773	26.865	25.9262	30.1153	27.9006	39.1331	30.0262		-23.8094	-30.1585	-40.8732	-29.3154	-44.9044	-37.9893	-51.7066	-54.7305	-38.854	-41.2788	-38.989	-39.958	-35.4537	-34.9973	-46.244	-41.7819		8.5805	12.5958	6.05517	10.8014	9.50588	1.26389	16.4706	15.7096	15.8217	11.8577	5.62961	16.5792	12.9556	11.1407	17.9423	15.6509
30.4836	20.5307	29.4877	15.3458	39.6104	32.3995	32.3177	36.55	25.9797	28.7036	24.9986	24.1603	27.5185	26.0961	36.7359	28.0828		-20.6619	-26.098	-37.1145	-26.1599	-40.8641	-33.7031	-47.1775	-50.3225	-35.0783	-37.2316	-35.3908	-36.4561	-31.6921	-31.5612	-41.636	-36.7571		3.89231	8.29087	0.799137	6.49975	5.38228	-3.35808	11.7988	11.4875	11.1182	6.34749	1.26662	12.0765	8.10477	7.07092	12.7545	10.4151
28.4195	18.7612	27.8809	13.7672	37.5588	30.0854	29.8072	34.0238	24.4708	26.7787	23.3175	22.4278	24.996	24.3534	34.4486	26.3091		-17.7659	-22.1756	-33.3081	-23.1163	-36.7389	-29.2687	-42.4455	-45.5283	-31.3526	-33.1894	-31.7838	-32.934	-27.8942	-28.1395	-36.9024	-31.8779		-1.26534	3.58535	-4.709	1.99633	0.839209	-8.25569	6.38411	6.5363	5.89437	0.270217	-3.50149	7.04574	2.55064	2.71362	6.6378	4.54267
26.6082	17.1609	26.3037	12.3322	35.5448	27.8024	27.4751	31.5066	23.0811	25.0943	21.8223	20.8963	22.5699	22.6571	32.3044	24.713		-15.1469	-18.4087	-29.5195	-20.1705	-32.5853	-24.789	-37.6202	-40.3881	-27.7034	-29.1756	-28.188	-29.4917	-24.0919	-24.7622	-32.0983	-27.2641		-6.72393	-1.43166	-10.3107	-2.57913	-4.02005	-13.3187	0.320756	0.841338	0.303183	-6.20827	-8.56141	1.63786	-3.5886	-1.84058	-0.261554	-1.76139
25.0787	15.7642	24.7975	11.0633	33.5552	25.6533	25.2385	29.0433	21.7729	23.5139	20.4182	19.3604	20.244	21.0409	30.3126	23.2846		-12.8471	-14.8742	-25.8239	-17.3964	-28.4815	-20.3526	-32.7649	-34.9727	-24.1377	-25.1769	-24.6387	-26.0487	-20.2688	-21.4985	-27.2958	-22.9829		-12.1965	-6.59884	-15.8201	-7.04041	-8.97675	-18.3819	-6.09438	-5.5021	-5.44435	-12.8287	-13.7143	-3.93594	-10.0982	-6.4432	-7.61577	-8.19899
23.7968	14.5414	23.3718	10.0695	31.7273	23.5797	23.1105	26.6886	20.6376	22.2216	19.1443	17.9811	17.9942	19.5304	28.4603	21.9961		-10.7978	-11.5779	-22.3205	-14.9007	-24.5668	-16.0704	-28.0122	-29.3835	-20.7752	-21.2745	-21.2282	-22.6997	-16.4409	-18.4231	-22.6016	-19.0707		-17.3848	-11.7121	-21.0124	-11.1663	-13.7506	-23.2235	-12.4723	-12.2176	-11.0456	-19.1937	-18.7019	-9.36269	-16.6374	-10.9137	-14.9527	-14.4415
22.7698	13.5323	22.0678	9.30666	29.9776	21.7084	21.1988	24.4384	19.6324	21.0452	18.0797	16.6827	15.8621	18.0807	26.7398	20.8509		-9.01272	-8.58727	-19.0727	-12.7413	-20.9768	-12.0762	-23.5543	-23.7729	-17.6462	-17.5238	-18.037	-19.4838	-12.7042	-15.6006	-18.1765	-15.5411		-21.9316	-16.5234	-25.7257	-14.7607	-17.9815	-27.6236	-18.3091	-18.8857	-16.2026	-24.8964	-23.2756	-14.3052	-22.7174	-15.011	-21.7022	-20.176
21.9578	12.727	20.9224	8.7862	28.4708	20.0766	19.54	22.3745	18.7175	20.0864	17.1617	15.5502	13.9596	16.9551	25.1819	19.8217		-7.48361	-6.01125	-16.18	-11.011	-17.8719	-8.46228	-19.581	-18.3646	-14.8165	-14.0558	-15.2058	-16.5295	-9.26954	-13.2205	-14.2232	-12.3608		-25.5124	-20.7211	-29.7757	-17.6714	-21.3823	-31.3845	-23.1284	-25.052	-20.6524	-29.5303	-27.1594	-18.4381	-27.7787	-18.5145	-27.3366	-25.1509
21.3356	12.1146	19.9305	8.59432	27.1965	18.6655	18.1206	20.5444	17.9828	19.3054	16.4652	14.6015	12.3627	15.9406	23.8135	18.8867		-6.22558	-3.93117	-13.6921	-9.8241	-15.3675	-5.29981	-16.2733	-13.4538	-12.3827	-10.9738	-12.8071	-13.9616	-6.43547	-11.2584	-10.9391	-9.55839		-27.9216	-24.0835	-33.0302	-19.8166	-23.7992	-34.3621	-26.5714	-30.1651	-24.2087	-32.8161	-30.2135	-21.5684	-31.3762	-21.2331	-31.5082	-29.1044
Measure	Angle (degrees)																Measure	Angle (degrees)																Measure	Angle (degrees)
Joint	Hip																Joint	Knee																Joint	Ankle
Condition	Jump height 1 / 120% body mass																Condition	Jump height 1 / 120% body mass																Condition	Jump height 1 / 120% body mass
P01	P02	P03	P04	P05	P06	P07	P08	P09	P10	P11	P12	P13	P14	P15	P16		P01	P02	P03	P04	P05	P06	P07	P08	P09	P10	P11	P12	P13	P14	P15	P16		P01	P02	P03	P04	P05	P06	P07	P08	P09	P10	P11	P12	P13	P14	P15	P16
7.85339	11.222	19.583	9.17419	18.521	18.9855	13.3059	5.7819	14.7783	10.9533	12.4763	14.1994	13.6208	20.4084	17.5471	12.4024		-10.9529	-6.49845	-18.5054	-10.6603	-14.4527	-6.56885	-19.7227	-4.85202	-8.97144	-10.5266	-7.92953	-12.5889	-12.4511	-20.2691	-18.0308	-9.38572		11.792	6.85617	8.69084	10.1379	7.2263	3.24451	10.4195	4.88746	5.32823	5.5422	-0.522288	9.47288	7.86887	12.2861	10.2796	7.25878
8.27617	11.7294	19.6767	9.4721	18.8181	19.431	13.7971	6.85202	15.2321	11.619	13.0058	14.4693	14.2495	20.6404	18.2448	12.9894		-11.2208	-7.04742	-18.6025	-11.1849	-14.6005	-7.42663	-20.1417	-5.94898	-9.45481	-10.9053	-8.43764	-13.0271	-12.8968	-20.5335	-18.3323	-9.92151		11.8309	7.07096	8.73597	10.364	7.20499	3.63676	10.4934	5.19534	5.45472	5.58065	-0.361947	9.70066	7.95702	12.4004	10.2503	7.36741
8.76017	12.2717	19.7924	9.82936	19.2408	19.9106	14.3283	7.95916	15.7248	12.3416	13.5618	14.725	14.9138	20.9139	18.8358	13.6708		-11.5257	-7.64888	-18.7259	-11.7543	-14.8244	-8.30878	-20.6068	-7.11792	-9.9858	-11.3258	-8.98308	-13.4987	-13.3888	-20.8163	-18.5216	-10.558		11.8769	7.29605	8.7923	10.5992	7.20292	4.03561	10.5798	5.5183	5.59945	5.63369	-0.187966	9.95134	8.05645	12.513	10.1943	7.5078
9.2803	12.859	19.905	10.2001	19.6331	20.4026	14.9473	9.09131	16.1953	13.0936	14.1404	15.0493	15.6438	21.1923	19.5707	14.4458		-11.8417	-8.31848	-18.8594	-12.3883	-15.0272	-9.18924	-21.148	-8.34208	-10.5238	-11.7892	-9.53838	-14.0299	-13.974	-21.1175	-18.8152	-11.2988		11.9338	7.54985	8.85997	10.8669	7.19414	4.43586	10.6874	5.84238	5.74771	5.69406	-0.0171402	10.2188	8.18986	12.6355	10.177	7.68013
9.85186	13.5174	20.1282	10.581	20.0591	20.966	15.5731	10.2392	16.7113	13.8923	14.749	15.3743	16.393	21.4795	20.3175	15.1812		-12.1931	-9.0532	-19.0782	-13.0704	-15.2652	-10.1099	-21.7164	-9.62534	-11.1051	-12.303	-10.1445	-14.5842	-14.6246	-21.4244	-19.1139	-12.0884		12.0036	7.8242	8.96294	11.1532	7.19614	4.85271	10.8057	6.17018	5.91358	5.77685	0.173679	10.4946	8.35951	12.7591	10.1703	7.87461
10.469	14.1632	20.2699	10.9905	20.5594	21.526	16.2884	11.4157	17.2364	14.7729	15.3768	15.7823	17.1988	21.7825	21.1048	16.0387		-12.5433	-9.85803	-19.2438	-13.7819	-15.5321	-11.0175	-22.3668	-10.974	-11.7269	-12.8871	-10.7573	-15.2116	-15.3853	-21.7493	-19.4367	-12.9935		12.0774	8.12548	9.04947	11.4482	7.1994	5.27497	10.9555	6.50354	6.09937	5.88461	0.361531	10.7899	8.57859	12.889	10.1919	8.10525
11.1341	14.9056	20.5	11.4574	21.0867	22.1933	17.0184	12.6296	17.8049	15.6608	16.0342	16.1604	18.0493	22.0989	21.9371	16.8595		-12.9316	-10.7383	-19.4873	-14.5919	-15.842	-11.9985	-23.0527	-12.3761	-12.3924	-13.5123	-11.4337	-15.8748	-16.2655	-22.0818	-19.8029	-13.952		12.1712	8.45414	9.174	11.7861	7.22636	5.72524	11.124	6.82539	6.30565	6.01486	0.571184	11.1063	8.85537	13.0206	10.2507	8.36247
11.8464	15.6727	20.7702	11.8992	21.6824	22.8703	17.8262	13.8752	18.3544	16.5937	16.7229	16.6469	18.9722	22.43	22.8264	17.7545		-13.3458	-11.695	-19.7725	-15.4043	-16.2148	-12.9806	-23.8227	-13.8273	-13.0759	-14.1938	-12.1408	-16.6089	-17.2839	-22.4327	-20.2224	-14.9984		12.2795	8.8136	9.31899	12.1298	7.27039	6.18615	11.3271	7.1482	6.52649	6.16727	0.789714	11.4356	9.18591	13.1607	10.3593	8.65132
12.5672	16.5053	21.0722	12.3831	22.3303	23.6285	18.6579	15.0998	18.9263	17.5705	17.4434	17.1561	19.9604	22.7769	23.7571	18.6592		-13.735	-12.7254	-20.0961	-16.2938	-16.6564	-14.0401	-24.6463	-15.3096	-13.79	-14.9397	-12.8879	-17.4022	-18.4507	-22.8023	-20.6988	-16.1072		12.3863	9.20199	9.48703	12.5079	7.34413	6.67977	11.5621	7.47687	6.76121	6.3551	1.01531	11.7873	9.57202	13.3036	10.5234	8.96839
13.3346	17.3371	21.3675	12.917	23.0377	24.3726	19.5884	16.3524	19.4831	18.5846	18.1752	17.7039	21.0382	23.1359	24.7111	19.5686		-14.1635	-13.8055	-20.4416	-17.2419	-17.1539	-15.0971	-25.5624	-16.8236	-14.5384	-15.7489	-13.6924	-18.2523	-19.7798	-23.1909	-21.229	-17.2722		12.5187	9.60321	9.67528	12.9104	7.426	7.17711	11.836	7.81311	7.0255	6.5789	1.26647	12.1494	10.0262	13.4511	10.7433	9.31835
14.1435	18.2281	21.731	13.4362	23.7944	25.2407	20.5345	17.5984	20.086	19.6104	18.948	18.3127	22.1632	23.5208	25.7004	20.4989		-14.6302	-14.9618	-20.8494	-18.2326	-17.7187	-16.2787	-26.5253	-18.3446	-15.345	-16.6084	-14.547	-19.1739	-21.2427	-23.606	-21.815	-18.4934		12.6721	10.0394	9.89364	13.3436	7.53309	7.70966	12.1398	8.16018	7.32064	6.83713	1.52977	12.523	10.5361	13.608	11.0077	9.70547
15.0147	19.1153	22.1027	14.0062	24.6421	26.1401	21.5081	18.8375	20.6862	20.6703	19.7364	18.9115	23.4167	23.9243	26.7221	21.4269		-15.1415	-16.1625	-21.309	-19.2942	-18.3554	-17.5239	-27.5481	-19.8783	-16.1933	-17.539	-15.4576	-20.1519	-22.8823	-24.04	-22.4466	-19.7633		12.847	10.4924	10.151	13.8065	7.66245	8.25602	12.4775	8.53552	7.64385	7.14924	1.81307	12.9121	11.1194	13.7688	11.309	10.1242
15.8702	20.0223	22.5407	14.5514	25.5348	27.0798	22.4962	20.1053	21.3493	21.7592	20.5504	19.5843	24.6564	24.3518	27.7354	22.3791		-15.667	-17.3827	-21.8449	-20.3798	-19.0851	-18.8208	-28.6209	-21.4231	-17.1259	-18.5372	-16.4308	-21.1912	-24.5274	-24.4946	-23.1084	-21.0792		13.0377	10.9469	10.4481	14.292	7.81979	8.79966	12.8499	8.93019	8.00784	7.51991	2.11698	13.302	11.728	13.9361	11.637	10.5825
16.803	20.9569	22.9574	15.1546	26.4344	28.0497	23.5298	21.3306	21.9902	22.8769	21.369	20.2644	25.9903	24.7846	28.785	23.3392		-16.255	-18.6708	-22.3976	-21.5339	-19.8141	-20.1939	-29.7533	-22.9579	-18.1045	-19.5984	-17.463	-22.2773	-26.2248	-24.9691	-23.789	-22.4361		13.2537	11.4436	10.7765	14.812	7.97915	9.36189	13.2535	9.3593	8.40376	7.95456	2.4423	13.7001	12.3748	14.1114	11.9753	11.0719
17.7319	21.8739	23.4328	15.7244	27.3667	29.0795	24.5524	22.5696	22.6582	23.98	22.236	20.9806	27.3816	25.2309	29.8553	24.3332		-16.8636	-19.9584	-23.0377	-22.7176	-20.6147	-21.6265	-30.9163	-24.5009	-19.1552	-20.7049	-18.5931	-23.4275	-27.9094	-25.4575	-24.482	-23.8504		13.4906	11.9398	11.1499	15.3629	8.17319	9.9254	13.6894	9.81645	8.83354	8.45166	2.81221	14.112	13.0355	14.2893	12.3267	11.5974
18.6903	22.8467	23.9297	16.3292	28.4453	30.1555	25.6007	23.8263	23.3464	25.1553	23.0703	21.7387	28.8116	25.7026	30.9296	25.3006		-17.5192	-21.3211	-23.7241	-23.94	-21.5753	-23.145	-32.1224	-26.0493	-20.2678	-21.892	-19.7612	-24.6328	-29.5574	-25.9738	-25.1694	-25.2853		13.754	12.4711	11.5564	15.9377	8.42107	10.5094	14.1595	10.2982	9.29222	9.01735	3.20372	14.5391	13.7006	14.4783	12.6806	12.1518
19.6781	23.7384	24.4584	16.9773	29.3504	31.2104	26.6031	25.0096	24.0647	26.3064	23.9457	22.4868	30.2856	26.2077	32.0246	26.3201		-18.2131	-22.6176	-24.4758	-25.2018	-22.4271	-24.6665	-33.3387	-27.5742	-21.4474	-23.102	-21.0324	-25.854	-31.19	-26.5103	-25.8692	-26.7786		14.0417	12.985	11.9976	16.5407	8.67229	11.0918	14.6652	10.7926	9.78545	9.64455	3.64859	14.9728	14.3622	14.6751	13.0565	12.7385
20.7008	24.6878	25.0027	17.6101	30.4319	32.3353	27.577	26.2372	24.8095	27.477	24.8186	23.2742	31.7724	26.7136	33.1104	27.367		-18.9579	-23.9881	-25.2737	-26.4585	-23.4863	-26.2819	-34.5583	-29.1091	-22.6811	-24.3516	-22.3653	-27.1311	-32.791	-27.0619	-26.5616	-28.3201		14.3578	13.5328	12.4633	17.161	9.00012	11.7005	15.206	11.3008	10.3076	10.3245	4.12907	15.4366	15.0054	14.8788	13.4446	13.3536
21.741	25.6351	25.5966	18.2882	31.3996	33.4609	28.5631	27.426	25.5541	28.6593	25.665	24.0429	33.2462	27.2719	34.196	28.4782		-19.7398	-25.3647	-26.1336	-27.7065	-24.4929	-27.9469	-35.7931	-30.6474	-23.9347	-25.6337	-23.7525	-28.4228	-34.3584	-27.6439	-27.2679	-29.9298		14.6949	14.0959	12.956	17.79	9.34445	12.3289	15.7701	11.825	10.8521	11.0506	4.65557	15.9208	15.627	15.0923	13.8431	13.9974
22.8075	26.6158	26.1838	18.9748	32.4402	34.6168	29.5536	28.6686	26.2747	29.8682	26.552	24.8758	34.6919	27.8483	35.2947	29.548		-20.5575	-26.7894	-27.0239	-28.961	-25.611	-29.6846	-37.0347	-32.1864	-25.1971	-26.9597	-25.2295	-29.7514	-35.8752	-28.2464	-27.9834	-31.5402		15.0537	14.6833	13.4694	18.4399	9.73784	12.9759	16.3454	12.3533	11.4204	11.8197	5.23586	16.4333	16.2138	15.3165	14.2187	14.6628
23.9132	27.5267	26.8164	19.6579	33.5019	35.826	30.567	29.792	27.0728	31.0743	27.4128	25.7112	36.085	28.4422	36.3805	30.689		-21.4226	-28.1714	-27.9739	-30.1942	-26.7714	-31.4994	-38.2836	-33.733	-26.5017	-28.3151	-26.7471	-31.1101	-37.3465	-28.8637	-28.717	-33.2153		15.4346	15.2652	14.0092	19.0972	10.1674	13.6355	16.9169	12.8913	12.0169	12.6202	5.85944	16.9834	16.7817	15.5499	14.5447	15.3508
25.0415	28.4935	27.475	20.3414	34.5901	37.0835	31.6183	31.0114	27.8722	32.2947	28.2846	26.5672	37.4685	29.0639	37.4666	31.8479		-22.3088	-29.6299	-28.9661	-31.4134	-27.9769	-33.3982	-39.5457	-35.2959	-27.8185	-29.7169	-28.3224	-32.4856	-38.777	-29.513	-29.4608	-34.9231		15.8271	15.8854	14.5702	19.7583	10.6285	14.3007	17.4768	13.4352	12.6327	13.4527	6.53265	17.5608	17.3078	15.796	14.7972	16.0523
26.2238	29.3779	28.1689	21.0049	35.7013	38.3954	32.6635	32.2226	28.6815	33.5094	29.1344	27.4362	38.807	29.711	38.5373	33.0635		-23.2432	-31.0503	-30.0102	-32.6135	-29.2115	-35.3709	-40.8014	-36.8944	-29.151	-31.1606	-29.9111	-33.8938	-40.1453	-30.189	-30.2245	-36.6656		16.2402	16.4982	15.1538	20.4201	11.1141	14.9689	18.0271	13.9901	13.2728	14.3075	7.24297	18.1731	17.8129	16.0568	14.969	16.7633
27.4247	30.2679	28.8996	21.6713	36.862	39.7595	33.7076	33.5266	29.5238	34.7498	29.989	28.3319	40.1058	30.3839	39.6008	34.3173		-24.182	-32.5084	-31.1092	-33.8001	-30.4926	-37.4026	-42.0504	-38.4856	-30.5074	-32.6814	-31.5343	-35.3363	-41.4596	-30.8997	-31.0187	-38.4548		16.6528	17.1336	15.7611	21.0718	11.6238	15.6362	18.5683	14.5453	13.9259	15.1829	7.99377	18.8119	18.2956	16.3332	15.0611	17.4792
28.678	31.1853	29.6241	22.3038	38.1002	41.1769	34.7612	34.7943	30.4218	36.01	30.8425	29.2574	41.3717	31.091	40.6516	35.5789		-25.1489	-34.0006	-32.2438	-34.9646	-31.8213	-39.4905	-43.3014	-40.1408	-31.9096	-34.2702	-33.17	-36.8106	-42.7213	-31.656	-31.8437	-40.3173		17.0697	17.7814	16.3951	21.7207	12.1436	16.3141	19.0986	15.1224	14.5969	16.0657	8.77397	19.4692	18.7505	16.6291	15.0715	18.2038
29.9886	31.9979	30.4127	22.9086	39.3651	42.6438	35.8123	36.1499	31.326	37.2977	31.678	30.2237	42.6012	31.8164	41.7027	36.9422		-26.1551	-35.4772	-33.4521	-36.1085	-33.1547	-41.6159	-44.5467	-41.8029	-33.3495	-35.9307	-34.8016	-38.314	-43.9299	-32.4507	-32.7134	-42.1907		17.487	18.4395	17.0398	22.3614	12.6694	17.0031	19.6196	15.7065	15.288	16.9487	9.5726	20.1341	19.1845	16.942	15.0167	18.9207
31.3295	32.8967	31.2107	23.4995	40.7163	44.1603	36.8895	37.5478	32.2843	38.6254	32.523	31.1846	43.7946	32.5615	42.756	38.3152		-27.1557	-36.9831	-34.7014	-37.2546	-34.5191	-43.765	-45.7984	-43.4871	-34.8237	-37.6688	-36.4381	-39.8403	-45.074	-33.2917	-33.6275	-44.1705		17.8833	19.0928	17.7005	22.9888	13.1923	17.7091	20.1291	16.2997	15.9856	17.822	10.3812	20.8067	19.5867	17.2785	14.9263	19.6422
32.7315	33.7063	32.0568	24.0859	42.135	45.7032	37.9911	38.9901	33.2398	39.9913	33.3841	32.1614	44.9633	33.3313	43.8194	39.7455		-28.2074	-38.5109	-36.018	-38.387	-35.9271	-45.9241	-47.0489	-45.1784	-36.3575	-39.4654	-38.075	-41.382	-46.1659	-34.1658	-34.6059	-46.1602		18.2726	19.765	18.3672	23.6075	13.7127	18.4377	20.624	16.9024	16.7055	18.6826	11.1859	21.4708	19.9536	17.6224	14.8799	20.3587
34.1757	34.5896	32.9221	24.6374	43.6239	47.2819	39.1121	40.471	34.2667	41.4114	34.247	33.1542	46.1017	34.1369	44.9093	41.2021		-29.2838	-40.054	-37.3813	-39.5079	-37.3332	-48.0849	-48.3107	-46.9032	-37.9358	-41.3377	-39.7102	-42.9339	-47.1944	-35.0924	-35.6613	-48.1807		18.6394	20.4287	19.0406	24.2255	14.221	19.1862	21.1145	17.5136	17.4331	19.5261	11.9803	22.1405	20.2897	17.9884	14.9354	21.0771
35.6738	35.4314	33.8315	25.1799	45.1577	48.8833	40.2503	41.9922	35.3188	42.8624	35.1461	34.1337	47.1956	34.976	46.0196	42.6519		-30.3962	-41.6088	-38.8051	-40.6255	-38.7689	-50.2316	-49.5821	-48.6531	-39.566	-43.257	-41.3472	-44.4702	-48.1619	-36.0588	-36.7948	-50.2529		18.9834	21.0924	19.7178	24.8367	14.7093	19.9501	21.5996	18.1394	18.169	20.3543	12.7552	22.7773	20.6041	18.365	15.1101	21.8013
37.2001	36.2896	34.7466	25.7354	46.7503	50.4972	41.3832	43.5363	36.3592	44.362	36.0491	35.1455	48.2368	35.8237	47.1545	44.1063		-31.5202	-43.185	-40.2747	-41.7288	-40.1946	-52.3764	-50.8661	-50.4347	-41.2059	-45.2153	-42.9878	-45.9979	-49.0571	-37.0574	-38.0087	-52.3214		19.3027	21.7551	20.4004	25.4423	15.1786	20.723	22.083	18.7715	18.91	21.1715	13.5117	23.4174	20.8948	18.749	15.3862	22.525
38.7712	37.2043	35.6867	26.2505	48.3826	52.1342	42.5231	45.093	37.4064	45.8807	36.9853	36.1658	49.2423	36.6753	48.3152	45.5401		-32.6678	-44.7522	-41.8083	-42.8196	-41.6263	-54.5028	-52.1543	-52.2473	-42.8582	-47.2254	-44.6238	-47.5106	-49.8932	-38.0848	-39.2939	-54.375		19.5944	22.3981	21.091	26.05	15.6223	21.5066	22.5678	19.4125	19.6531	21.9808	14.2452	24.0304	21.1523	19.1349	15.7266	23.2475
40.3508	38.0741	36.6611	26.7729	50.0793	53.7719	43.6542	46.6348	38.4591	47.4201	37.9387	37.1851	50.1785	37.5693	49.4823	46.9416		-33.7931	-46.3415	-43.3977	-43.8961	-43.0307	-56.6203	-53.4461	-54.0701	-44.5247	-49.2776	-46.2551	-48.9893	-50.6569	-39.1507	-40.6409	-56.407		19.8627	23.0475	21.7846	26.6569	16.0361	22.2866	23.0505	20.055	20.3885	22.7878	14.9647	24.6317	21.3918	19.5201	16.1035	23.9641
41.9478	39.0168	37.6435	27.3134	51.7785	55.4008	44.7767	48.1502	39.4997	48.9672	38.9082	38.205	51.0852	38.4534	50.6708	48.3017		-34.8991	-47.908	-45.0408	-44.9784	-44.4685	-58.7252	-54.7374	-55.8813	-46.1735	-51.3807	-47.8728	-50.4528	-51.3766	-40.2331	-42.0435	-58.3982		20.1163	23.6735	22.4884	27.2602	16.435	23.0574	23.5268	20.6939	21.1222	23.5958	15.6717	25.2303	21.5922	19.8971	16.509	24.6743
43.568	39.9653	38.6589	27.8759	53.5355	57.0327	45.89	49.6208	40.5151	50.5398	39.8774	39.2485	51.9303	39.3705	51.8678	49.6139		-35.9954	-49.4782	-46.7282	-46.0685	-45.8513	-60.8004	-56.0227	-57.656	-47.8152	-53.5291	-49.4809	-51.8909	-52.0327	-41.3451	-43.4853	-60.3301		20.3444	24.2979	23.1908	27.8517	16.7998	23.8249	23.9933	21.3166	21.8508	24.3902	16.3684	25.8018	21.7759	20.2624	16.9369	25.365
45.1636	40.9691	39.6987	28.4163	55.2845	58.6417	46.9939	51.0411	41.5214	52.0567	40.7985	40.2642	52.7317	40.2708	53.0634	50.883		-37.0358	-51.0174	-48.4472	-47.12	-47.2579	-62.8494	-57.2987	-59.3745	-49.4294	-55.7219	-51.065	-53.3049	-52.6225	-42.4697	-44.9697	-62.1857		20.5688	24.8969	23.8931	28.4492	17.1593	24.5752	24.4481	21.9433	22.5691	25.1974	17.0667	26.3707	21.9369	20.6158	17.3885	26.042
46.7543	41.9801	40.7404	28.9761	57.0306	60.2251	48.082	52.4033	42.524	53.5746	41.7251	41.2888	53.4681	41.1954	54.2572	52.0773		-38.041	-52.5489	-50.2091	-48.1946	-48.6609	-64.8641	-58.5665	-61.0421	-51.0229	-57.9381	-52.629	-54.7046	-53.1657	-43.6161	-46.4797	-64.0164		20.7831	25.4965	24.5899	29.0319	17.506	25.3049	24.8911	22.5501	23.2764	25.9806	17.7491	26.9229	22.0808	20.9569	17.8651	26.7065
48.3098	43.0115	41.8264	29.5629	58.7496	61.7684	49.1629	53.6987	43.5051	55.0469	42.6529	42.2929	54.1605	42.1301	55.4427	53.2865		-39.009	-54.0397	-51.9618	-49.2504	-50.074	-66.8376	-59.8259	-62.6531	-52.5922	-60.1562	-54.1697	-56.0993	-53.6482	-44.7801	-48.0015	-65.7493		20.9893	26.0782	25.2808	29.6094	17.8536	26.0176	25.3248	23.1449	23.9717	26.7513	18.4304	27.4741	22.2034	21.2873	18.3552	27.3323
49.8176	44.0445	42.9165	30.1551	60.431	63.2599	50.2245	54.9353	44.4879	56.4892	43.5436	43.2804	54.7912	43.0879	56.619	54.469		-39.9491	-55.4987	-53.72	-50.324	-51.4742	-68.7605	-61.0725	-64.217	-54.1463	-62.3272	-55.6773	-57.4733	-54.0741	-45.9601	-49.5368	-67.4311		21.1939	26.6464	25.9651	30.1762	18.1915	26.7184	25.7526	23.7313	24.6541	27.4817	19.0953	28.0051	22.3033	21.6114	18.8542	27.9367
51.3549	45.0607	44.0211	30.7606	62.0642	64.7119	51.2772	56.123	45.4632	57.8882	44.4252	44.2628	55.3521	44.0421	57.7726	55.665		-40.9164	-56.9041	-55.458	-51.3506	-52.884	-70.6347	-62.3044	-65.7707	-55.6831	-64.4679	-57.1483	-58.8444	-54.4313	-47.1599	-51.0603	-69.0782		21.3987	27.19	26.6419	30.737	18.5383	27.4049	26.1828	24.313	25.3254	28.1953	19.7419	28.5407	22.3845	21.9271	19.3634	28.5125
52.8343	46.0668	45.1492	31.3884	63.6374	66.1001	52.2971	57.2966	46.4177	59.2125	45.2716	45.2269	55.8684	45.0294	58.9056	56.8488		-41.8585	-58.265	-57.1529	-52.4246	-54.305	-72.4547	-63.5271	-67.3295	-57.2056	-66.5376	-58.5748	-60.1912	-54.722	-48.3699	-52.5693	-70.727		21.5891	27.7172	27.3043	31.2886	18.8804	28.0813	26.6056	24.896	25.9819	28.8889	20.3727	29.0664	22.4278	22.2387	19.8615	29.0727
54.2154	46.9948	46.2706	32.0069	65.1662	67.4186	53.3207	58.4637	47.3575	60.5192	46.1061	46.1759	56.3364	45.9834	60.0098	58.0376		-42.7767	-59.5594	-58.8196	-53.4168	-55.7175	-74.2247	-64.7265	-68.9083	-58.7027	-68.5267	-59.9569	-61.5268	-54.9373	-49.5952	-54.0422	-72.3503		21.7801	28.2325	27.9558	31.8396	19.2228	28.7422	27.0176	25.4771	26.6288	29.5468	20.9805	29.5884	22.45	22.5601	20.3551	29.6137
55.6555	47.9388	47.3907	32.6265	66.6514	68.6801	54.3047	59.6277	48.2636	61.7894	46.891	47.1103	56.7707	46.9859	61.0742	59.2067		-43.7315	-60.8133	-60.426	-54.4553	-57.0986	-75.9365	-65.9072	-70.506	-60.183	-70.4401	-61.2882	-62.8302	-55.0832	-50.8301	-55.4803	-73.9886		21.9552	28.7039	28.5969	32.3829	19.5707	29.3889	27.4242	26.0626	27.2699	30.1916	21.5721	30.1092	22.43	22.8688	20.8452	30.1455
57.0121	48.8036	48.5083	33.2419	68.0435	69.8847	55.2779	60.7826	49.1461	63.0297	47.679	48.0256	57.1503	47.9768	62.0928	60.3233		-44.6707	-62.0071	-61.9591	-55.4601	-58.4716	-77.5974	-67.0613	-72.1204	-61.6151	-72.2732	-62.5742	-64.1143	-55.1633	-52.0745	-56.8653	-75.635		22.1273	29.1507	29.213	32.9266	19.9046	30.0119	27.8121	26.6446	27.8975	30.818	22.1359	30.6221	22.3945	23.1826	21.3315	30.6771
58.3239	49.6478	49.6167	33.849	69.402	71.0371	56.2197	61.8795	49.985	64.2427	48.4283	48.9173	57.498	48.9529	63.0652	61.3889		-45.5952	-63.1273	-63.4268	-56.4833	-59.7863	-79.1999	-68.1921	-73.7509	-63.014	-74.0658	-63.8067	-65.3613	-55.1814	-53.3194	-58.1971	-77.2549		22.2919	29.5844	29.8213	33.4639	20.2459	30.6026	28.1831	27.2286	28.5188	31.4511	22.6827	31.1359	22.3198	23.5139	21.815	31.1956
59.595	50.4271	50.72	34.4362	70.6871	72.1533	57.1361	62.9321	50.789	65.406	49.162	49.7701	57.813	49.9234	63.9914	62.3914		-46.5024	-64.2292	-64.8201	-57.4978	-61.0525	-80.7424	-69.3008	-75.3449	-64.3629	-75.8055	-64.9908	-66.568	-55.1416	-54.5593	-59.4798	-78.7911		22.4515	29.9888	30.4094	33.9925	20.586	31.1591	28.5461	27.8011	29.1297	32.0738	23.2105	31.6515	22.2219	23.8476	22.2973	31.6984
60.8193	51.1871	51.815	35.0067	71.9282	73.205	58.0275	63.8832	51.5502	66.5276	49.8629	50.6018	58.1093	50.8696	64.8492	63.3263		-47.3828	-65.2702	-66.1336	-58.5146	-62.2529	-82.2205	-70.388	-76.8789	-65.672	-77.491	-66.1293	-67.7384	-55.0719	-55.7946	-60.7127	-80.3035		22.6056	30.3664	30.9806	34.5144	20.9238	31.671	28.8934	28.3728	29.7252	32.6846	23.7166	32.1382	22.1011	24.1934	22.7862	32.1867
61.9796	51.8883	52.9014	35.5619	73.113	74.1895	58.8889	64.7923	52.286	67.6054	50.5469	51.3926	58.3874	51.8208	65.6533	64.1729		-48.2142	-66.3283	-67.3964	-59.5157	-63.391	-83.6213	-71.45	-78.376	-66.9295	-79.1751	-67.2217	-68.851	-54.9644	-57.0277	-61.9013	-81.729		22.7546	30.7165	31.5359	35.0273	21.2641	32.1493	29.2346	28.9076	30.3061	33.2826	24.1969	32.6132	21.965	24.5423	23.2714	32.6697
63.0818	52.5906	53.9736	36.111	74.3006	75.0623	59.7195	65.6019	52.9903	68.6466	51.2052	52.1394	58.6674	52.7456	66.4152	64.9405		-49.0306	-67.3635	-68.6174	-60.5208	-64.4603	-84.9412	-72.4921	-79.8171	-68.1506	-80.7944	-68.2731	-69.9274	-54.8335	-58.2478	-63.049	-83.0744		22.9088	31.0452	32.0739	35.5252	21.5781	32.5921	29.5711	29.4233	30.8699	33.8427	24.6619	33.0685	21.8207	24.9029	23.7471	33.1426
64.1165	53.2605	55.0374	36.6374	75.4568	75.9051	60.5179	66.3733	53.6783	69.5879	51.8521	52.86	58.9497	53.645	67.1309	65.6561		-49.7839	-68.4153	-69.7908	-61.505	-65.4722	-86.18	-73.5141	-81.19	-69.3285	-82.4164	-69.2834	-70.9532	-54.6976	-59.4559	-64.1636	-84.3212		23.0604	31.3565	32.6069	36.0155	21.8866	32.9906	29.9021	29.9131	31.4145	34.3861	25.0918	33.491	21.6674	25.2741	24.223	33.6055
65.0906	53.9123	56.0924	37.1297	76.5898	76.6492	61.2776	67.1016	54.3371	70.4741	52.4694	53.5587	59.257	54.5287	67.825	66.2963		-50.5167	-69.4825	-70.9698	-62.4703	-66.4305	-87.3326	-74.5167	-82.5179	-70.4714	-83.9788	-70.2566	-71.9334	-54.563	-60.6482	-65.2476	-85.5058		23.2181	31.6375	33.1183	36.4929	22.1831	33.3613	30.2379	30.3819	31.9451	34.8908	25.5004	33.8759	21.5156	25.6425	24.6875	34.0648
65.9768	54.5643	57.1234	37.625	77.6841	77.3432	62.0128	67.8114	54.9515	71.3055	53.0819	54.1839	59.5583	55.3706	68.483	66.9031		-51.1535	-70.5791	-72.1556	-63.4357	-67.3505	-88.3984	-75.5015	-83.8007	-71.5686	-85.4485	-71.1909	-72.8771	-54.4462	-61.8342	-66.312	-86.5952		23.3713	31.8839	33.6236	36.9533	22.4658	33.6959	30.5579	30.8315	32.4614	35.3538	25.881	34.2533	21.3805	26.0286	25.151	34.5232
66.816	55.1773	58.1335	38.0813	78.7354	77.9741	62.724	68.5116	55.5406	72.0288	53.6777	54.8037	59.9	56.1933	69.1203	67.4641		-51.7993	-71.7148	-73.3488	-64.3593	-68.2263	-89.3827	-76.464	-85.0474	-72.6275	-86.8678	-72.0871	-73.7751	-54.3614	-62.9834	-67.3529	-87.6334		23.5398	32.1025	34.1234	37.4037	22.7426	34.0017	30.8664	31.2463	32.9571	35.8015	26.235	34.6044	21.241	26.4094	25.6056	34.9668
67.5785	55.7383	59.1026	38.5041	79.726	78.5672	63.4164	69.1873	56.0786	72.6642	54.2362	55.3632	60.2478	56.9633	69.74	67.9698		-52.3806	-72.8918	-74.5603	-65.263	-69.0775	-90.2837	-77.3956	-86.2366	-73.6393	-88.1653	-72.9465	-74.6379	-54.3087	-64.1222	-68.3705	-88.6146		23.709	32.2794	34.6478	37.8422	23.0059	34.2775	31.1592	31.6469	33.4404	36.2181	26.5678	34.9438	21.136	26.803	26.0522	35.4129
68.2533	56.2772	60.05	38.9243	80.588	79.1078	64.0756	69.8207	56.5707	73.2221	54.7701	55.8635	60.6253	57.6909	70.3109	68.4574		-52.9399	-74.0736	-75.8144	-66.1315	-69.9225	-91.1056	-78.2924	-87.3824	-74.6034	-89.3451	-73.7636	-75.4461	-54.3116	-65.2171	-69.3651	-89.5451		23.8883	32.3977	35.1297	38.2652	23.3025	34.5267	31.4381	32.0414	33.9118	36.6107	26.8784	35.2739	21.056	27.1973	26.5068	35.8416
68.87	56.7529	60.9411	39.3106	81.4555	79.6023	64.717	70.4111	56.9977	73.6947	55.264	56.297	61.0013	58.3717	70.8499	68.8957		-53.4539	-75.286	-77.1039	-66.9805	-70.7306	-91.8534	-79.1514	-88.4574	-75.5201	-90.3941	-74.5411	-76.2186	-54.3685	-66.2965	-70.3349	-90.417		24.0637	32.4774	35.6224	38.666	23.5458	34.7452	31.6948	32.427	34.3709	36.9751	27.1684	35.6017	21.0156	27.608	26.9477	36.26
69.384	57.1813	61.8037	39.6826	82.2201	80.0373	65.3237	71.0194	57.3862	74.0788	55.7255	56.6887	61.4146	58.9862	71.3541	69.2705		-53.9653	-76.4808	-78.3961	-67.7686	-71.5324	-92.5236	-79.9729	-89.456	-76.3834	-91.3247	-75.2715	-76.9433	-54.4892	-67.3239	-71.2767	-91.2353		24.2649	32.4986	36.087	39.0598	23.8058	34.94	31.9322	32.7765	34.8181	37.3136	27.4394	35.9227	21.0033	28.0113	27.4031	36.6704
69.8583	57.6145	62.6101	39.9968	82.8691	80.4184	65.8968	71.5269	57.7213	74.3885	56.1371	57.0394	61.8449	59.555	71.8093	69.5961		-54.4821	-77.6328	-79.6659	-68.5276	-72.3221	-93.1183	-80.762	-90.4029	-77.1985	-92.1296	-75.9568	-77.6183	-54.6881	-68.3169	-72.1923	-92.0078		24.469	32.4367	36.5413	39.4315	24.0967	35.1086	32.1584	33.1338	35.2491	37.6285	27.6944	36.2374	21.0365	28.42	27.8504	37.0654
70.229	57.9909	63.3638	40.3313	83.4716	80.7366	66.4331	72.0424	58.019	74.6182	56.507	57.3139	62.2863	60.0735	72.2067	69.8506		-54.9947	-78.7661	-80.9043	-69.2559	-73.0941	-93.6398	-81.5222	-91.2532	-77.9631	-92.8148	-76.589	-78.2425	-54.9581	-69.2546	-73.0753	-92.7293		24.6989	32.3346	36.965	39.7786	24.3843	35.2584	32.3774	33.4661	35.6704	37.9189	27.9301	36.5503	21.1212	28.8187	28.3134	37.4474
70.5467	58.235	64.0607	40.6131	83.9677	80.9852	66.9252	72.4954	58.2637	74.7712	56.8221	57.5533	62.7591	60.5178	72.5507	70.0397		-55.5157	-79.8658	-82.085	-69.9125	-73.8617	-94.0859	-82.2507	-92.0541	-78.6743	-93.4139	-77.1676	-78.8185	-55.319	-70.1567	-73.931	-93.3753		24.9337	32.2216	37.3568	40.1192	24.6848	35.3943	32.5915	33.7953	36.0767	38.1845	28.1503	36.8526	21.2435	29.2194	28.7806	37.8207
70.7682	58.4972	64.6899	40.8732	84.3808	81.1629	67.3679	72.922	58.457	74.8493	57.0887	57.7344	63.2505	60.9037	72.8346	70.1297		-56.0351	-80.8861	-83.1755	-70.531	-74.6117	-94.4549	-82.9473	-92.7737	-79.3289	-93.9176	-77.6872	-79.3475	-55.7618	-70.9973	-74.7503	-93.9879		25.1925	32.0355	37.7176	40.4307	24.9888	35.5162	32.8002	34.1193	36.4612	38.4279	28.3538	37.151	21.4154	29.6104	29.2398	38.1865
70.9199	58.6879	65.2517	41.1107	84.693	81.2753	67.7571	73.3067	58.5845	74.8429	57.3009	57.8529	63.7752	61.2125	73.0566	70.1549		-56.5575	-81.8409	-84.1561	-71.0951	-75.35	-94.744	-83.6184	-93.4354	-79.9239	-94.3604	-78.1467	-79.8264	-56.3013	-71.7876	-75.5436	-94.506		25.4643	31.8359	38.0474	40.72	25.2963	35.6305	33.0123	34.4359	36.843	38.6455	28.5398	37.439	21.6156	29.9943	29.7081	38.5379
70.9845	58.8301	65.7307	41.3277	84.9257	81.3173	68.0956	73.6011	58.703	74.7617	57.4548	57.9272	64.298	61.4795	73.2185	70.1071		-57.052	-82.7188	-85.0393	-71.5978	-76.0683	-94.9484	-84.2573	-94.0274	-80.4574	-94.6766	-78.5424	-80.2577	-56.9241	-72.5091	-76.3069	-94.9363		25.7445	31.6299	38.3451	40.989	25.5984	35.7319	33.2204	34.7519	37.1933	38.8442	28.7096	37.7063	21.8613	30.3597	30.1712	38.8783
70.975	58.8885	66.1156	41.5287	85.0489	81.2802	68.3678	73.825	58.741	74.5942	57.5536	57.9625	64.8338	61.643	73.3175	69.9575		-57.5387	-83.5229	-85.8023	-72.0573	-76.7809	-95.0615	-84.8577	-94.5345	-80.9261	-94.9329	-78.8719	-80.643	-57.6281	-73.1676	-77.0428	-95.2822		26.0453	31.4229	38.6231	41.221	25.8995	35.8233	33.4184	35.0545	37.5334	39.0164	28.8569	37.9521	22.1503	30.7204	30.6332	39.1986
70.8789	58.8661	66.4226	41.6889	85.0595	81.172	68.5647	73.9911	58.7354	74.3498	57.5917	57.9448	65.3524	61.7614	73.3543	69.7335		-57.948	-84.2171	-86.439	-72.4285	-77.4809	-95.0826	-85.4189	-94.9796	-81.3296	-95.1042	-79.1323	-80.9768	-58.3989	-73.7458	-77.7503	-95.5177		26.3432	31.2447	38.8895	41.4326	26.1998	35.8996	33.6195	35.3498	37.8471	39.1561	28.9835	38.1778	22.4872	31.0561	31.0962	39.5028
70.7087	58.7686	66.6415	41.8334	84.9526	80.9843	68.6946	74.0819	58.6633	74.0241	57.5708	57.8508	65.9045	61.8052	73.3215	69.4208		-58.3545	-84.8493	-86.973	-72.7374	-78.1791	-95.0001	-85.9337	-95.3414	-81.6641	-95.1691	-79.3259	-81.251	-59.2374	-74.2461	-78.4246	-95.6444		26.6519	31.0862	39.135	41.6161	26.5079	35.9527	33.814	35.643	38.1429	39.2671	29.0908	38.3994	22.8429	31.375	31.5602	39.7776
70.4358	58.5624	66.776	41.9487	84.7229	80.7261	68.7496	74.096	58.5576	73.6164	57.4884	57.714	66.4235	61.779	73.2289	69.0067		-58.6711	-85.3702	-87.3861	-72.9788	-78.8682	-94.8162	-86.3963	-95.628	-81.9318	-95.1373	-79.4469	-81.4655	-60.1224	-74.6605	-79.0576	-95.6604		26.9674	30.9942	39.3674	41.7614	26.8221	35.9812	34.0062	35.9304	38.398	39.3457	29.1661	38.6058	23.2528	31.6679	32.016	40.0313
70.0887	58.2322	66.8146	42.0416	84.3922	80.3965	68.7205	74.0088	58.3725	73.1418	57.3366	57.5221	66.9225	61.6697	73.0642	68.5002		-58.9441	-85.741	-87.6893	-73.1519	-79.5441	-94.5213	-86.8053	-95.8323	-82.1215	-94.984	-79.4956	-81.6148	-61.0457	-74.983	-79.6379	-95.5673		27.2787	30.9756	39.5789	41.8641	27.1531	35.9771	34.2135	36.2062	38.6392	39.3898	29.2241	38.8048	23.6937	31.9342	32.462	40.2573
69.6391	57.822	66.7564	42.0727	83.9386	79.9894	68.6154	73.8192	58.158	72.576	57.1273	57.2415	67.3751	61.5444	72.819	67.8809		-59.1516	-86.0329	-87.8832	-73.2161	-80.2046	-94.1146	-87.1518	-95.9599	-82.2429	-94.7016	-79.4672	-81.6848	-61.9946	-75.212	-80.15	-95.3511		27.5954	30.9932	39.7543	41.9399	27.4991	35.9427	34.4287	36.4772	38.8386	39.4111	29.2521	39.0008	24.1628	32.1606	32.8902	40.4601
69.1044	57.2997	66.6002	42.0784	83.3712	79.5085	68.4414	73.533	57.8782	71.9453	56.8374	56.9167	67.7808	61.2719	72.5247	67.174		-59.3088	-86.1679	-87.9505	-73.2126	-80.8341	-93.5921	-87.4225	-96.0189	-82.2802	-94.2881	-79.3604	-81.6761	-62.9611	-75.3446	-80.5907	-95.0147		27.9142	31.0945	39.8873	41.9635	27.8621	35.8654	34.6359	36.7374	39.0053	39.3975	29.2601	39.1861	24.6528	32.3663	33.2748	40.6306
68.4589	56.6858	66.341	42.0489	82.6822	78.9575	68.1854	73.1154	57.5507	71.22	56.4747	56.4906	68.0861	60.9811	72.1506	66.3468		-59.3862	-86.1684	-87.9049	-73.1173	-81.4084	-92.9559	-87.6137	-96.0181	-82.2317	-93.762	-79.1702	-81.5778	-63.9307	-75.3733	-80.9501	-94.5648		28.2257	31.2581	39.9679	41.9355	28.2329	35.7482	34.842	36.9849	39.1317	39.3593	29.2425	39.3546	25.184	32.5215	33.6245	40.7664
67.7193	55.9363	65.9745	41.9627	81.8953	78.3185	67.8354	72.6334	57.1559	70.4109	56.0342	55.9953	68.3483	60.5978	71.7144	65.4213		-59.4126	-86.0075	-87.732	-72.9176	-81.9217	-92.2011	-87.7128	-95.9575	-82.0852	-93.0989	-78.8955	-81.3752	-64.9025	-75.2925	-81.2309	-94.0014		28.5342	31.4678	39.9819	41.8543	28.6095	35.598	35.0459	37.2146	39.2138	39.2923	29.2045	39.5005	25.724	32.6343	33.9238	40.868
66.8506	55.1137	65.5133	41.8291	80.996	77.5972	67.407	72.0033	56.7099	69.5051	55.5165	55.414	68.5299	60.1353	71.2065	64.3916		-59.2877	-85.7106	-87.4254	-72.6101	-82.3501	-91.3318	-87.7193	-95.8087	-81.8451	-92.3148	-78.5301	-81.0631	-65.8664	-75.096	-81.4303	-93.3268		28.8208	31.7062	39.9321	41.7175	28.9854	35.3907	35.232	37.4152	39.2525	39.2011	29.1388	39.6154	26.2925	32.7075	34.1797	40.923
65.8844	54.2012	64.9344	41.626	79.9812	76.7972	66.8837	71.3158	56.1955	68.5066	54.9221	54.7521	68.6255	59.5637	70.6668	63.2568		-59.1104	-85.2721	-86.9927	-72.1703	-82.6826	-90.3518	-87.6184	-95.5547	-81.4953	-91.3868	-78.0725	-80.6474	-66.8124	-74.7737	-81.5458	-92.5122		29.0932	31.9617	39.8132	41.5161	29.3468	35.141	35.3985	37.5757	39.2482	39.0825	29.0481	39.7041	26.9006	32.7324	34.3849	40.924
64.806	53.2105	64.2487	41.3553	78.8779	75.8828	66.2647	70.5032	55.6202	67.4116	54.236	53.973	68.6245	58.9363	70.0468	62.0194		-58.8352	-84.6813	-86.4433	-71.6127	-82.91	-89.2557	-87.3976	-95.1625	-81.0358	-90.3142	-77.5153	-80.0891	-67.7218	-74.319	-81.5693	-91.5613		29.3347	32.2032	39.6201	41.2487	29.6948	34.8366	35.5416	37.6798	39.1941	38.9348	28.9276	39.7209	27.5282	32.6966	34.5606	40.8686
63.633	52.1223	63.4388	41.0008	77.6622	74.8853	65.5533	69.5991	54.9767	66.2128	53.4722	53.1058	68.5399	58.178	69.37	60.678		-58.4423	-83.9479	-85.7092	-70.9124	-83.0183	-88.051	-87.0613	-94.6062	-80.4566	-89.1301	-76.851	-79.4042	-68.5814	-73.7207	-81.489	-90.4445		29.5318	32.4131	39.3662	40.9063	30.0078	34.4681	35.651	37.7238	39.0948	38.7425	28.7771	39.6995	28.1634	32.6103	34.7108	40.7398
62.3586	50.9744	62.5233	40.5725	76.3679	73.7618	64.7494	68.5824	54.2397	64.9055	52.6278	52.1413	68.3679	57.37	68.6282	59.239		-57.9328	-83.0696	-84.8252	-70.0532	-83.0073	-86.733	-86.6013	-93.8579	-79.7448	-87.8336	-76.0732	-78.5691	-69.3724	-72.9776	-81.2978	-89.1754		29.6801	32.5809	39.0399	40.5029	30.2853	34.0369	35.7264	37.6922	38.9389	38.5058	28.5912	39.5969	28.8012	32.4574	34.8512	40.5369
60.9928	49.755	61.5068	40.0452	74.9666	72.5349	63.8385	67.4685	53.4118	63.5166	51.6993	51.0505	68.046	56.4074	67.8367	57.691		-57.3201	-82.0449	-83.7808	-69.0319	-82.8505	-85.3037	-86.0069	-92.9049	-78.8923	-86.364	-75.171	-77.5797	-70.0774	-72.0542	-80.9726	-87.7252		29.7686	32.6831	38.6511	40.0181	30.507	33.5263	35.7538	37.5636	38.7253	38.2113	28.3633	39.4274	29.4302	32.241	34.978	40.2456
59.5417	48.4527	60.3451	39.4194	73.6216	71.1794	62.8329	66.1852	52.4871	62.0227	50.6901	49.8558	67.604	55.3572	66.977	56.0506		-56.5453	-80.8603	-82.5422	-67.828	-82.5688	-83.7571	-85.2693	-91.7412	-77.8871	-84.7935	-74.1344	-76.4291	-70.6836	-70.9655	-80.4909	-86.08		29.7711	32.7118	38.1885	39.4519	30.6152	32.931	35.7341	37.3529	38.4463	37.8479	28.0864	39.1667	30.043	31.9504	35.0909	39.8561
57.9833	47.0541	59.0866	38.6827	71.9969	69.7095	61.7089	64.7477	51.4481	60.445	49.5921	48.5326	67.0046	54.1889	66.0435	54.3065		-55.623	-79.4969	-81.1129	-66.4386	-82.0909	-82.0845	-84.3795	-90.381	-76.7162	-83.0574	-72.9541	-75.1069	-71.1765	-69.6759	-79.8261	-84.2472		29.6998	32.6462	37.6233	38.797	30.6811	32.2487	35.6345	37.0449	38.0962	37.403	27.7454	38.823	30.636	31.5789	35.1732	39.3798
56.3791	45.5447	57.7091	37.8312	70.4043	68.1204	60.4673	63.1484	50.2786	58.7566	48.4192	47.0828	66.2432	52.9159	65.031	52.4717		-54.5635	-77.9411	-79.4845	-64.8495	-81.4441	-80.2737	-83.3156	-88.8415	-75.3713	-81.1993	-71.6199	-73.598	-71.524	-68.1803	-78.9658	-82.2188		29.5259	32.4744	36.9589	38.0419	30.5971	31.4687	35.4583	36.6445	37.6734	36.8886	27.3381	38.3867	31.1951	31.1095	35.1952	38.8185
54.5589	43.9193	56.2177	36.8489	68.7283	66.4356	59.0745	61.3805	48.9758	56.9674	47.1454	45.5222	65.339	51.5206	63.9279	50.5454		-53.2012	-76.1659	-77.6371	-63.0534	-80.5957	-78.3128	-82.0559	-87.0967	-73.8312	-79.1758	-70.1131	-71.8732	-71.701	-66.4593	-77.8878	-79.9647		29.247	32.1822	36.1728	37.1745	30.3761	30.5775	35.1811	36.1205	37.1635	36.2657	26.8429	37.8376	31.7028	30.5466	35.1168	38.15
52.6947	42.211	54.6036	35.7273	66.9662	64.6168	57.5337	59.4998	47.5322	55.1151	45.789	43.8555	64.2672	49.9956	62.7029	48.5359		-51.6671	-74.149	-75.5969	-61.0539	-79.5211	-76.1848	-80.5815	-85.1956	-72.0685	-76.9399	-68.4243	-69.9401	-71.6599	-64.4954	-76.5773	-77.4717		28.8239	31.747	35.2837	36.1809	30.0156	29.5705	34.7871	35.4815	36.5505	35.5408	26.2552	37.1801	32.1366	29.8742	34.8993	37.3566
50.682	40.3378	52.893	34.472	65.1345	62.6955	55.8307	57.5229	45.9484	53.1291	44.3278	42.1101	63.0349	48.3758	61.324	46.4815		-49.8138	-71.8252	-73.3073	-58.8285	-78.194	-73.865	-78.8702	-83.133	-70.0758	-74.5472	-66.5291	-67.7678	-71.3635	-62.2897	-75.0113	-74.6906		28.2599	31.1291	34.2057	35.0397	29.5103	28.4355	34.254	34.7087	35.8295	34.7014	25.5464	36.3755	32.4587	29.0614	34.5091	36.3992
48.5693	38.4293	51.0672	33.0534	63.1964	60.6533	53.9737	55.4706	44.2195	51.0587	42.7712	40.2538	61.6276	46.6435	59.767	44.3544		-47.7432	-69.2171	-70.8116	-56.4042	-76.6084	-71.3359	-76.9028	-80.886	-67.8256	-71.9099	-64.4122	-65.3821	-70.7723	-59.8424	-73.1549	-71.6487		27.51	30.3178	32.9634	33.7104	28.8365	27.1502	33.5526	33.7646	34.9806	33.7362	24.6986	35.4483	32.6491	28.0917	33.9192	35.2638
46.3339	36.443	49.134	31.5144	61.1365	58.4691	51.9721	53.3267	42.357	48.8583	41.1052	38.2938	60.0286	44.8068	57.9879	42.1977		-45.3861	-66.2939	-68.0854	-53.7791	-74.7495	-68.5706	-74.6495	-78.4707	-65.2999	-69.0881	-62.0569	-62.7515	-69.8514	-57.153	-70.9753	-68.3098		26.54	29.2655	31.4952	32.1698	27.9752	25.6966	32.6487	32.6629	33.9623	32.6188	23.6714	34.3468	32.6827	26.9257	33.1213	33.893
43.9916	34.4175	47.1276	29.8474	58.9849	56.1401	49.8393	51.1179	40.3825	46.5988	39.3335	36.3391	58.2008	42.9022	56.0152	39.9606		-42.8003	-62.9903	-65.1083	-50.9113	-72.6118	-65.5452	-72.0909	-75.8021	-62.486	-65.9786	-59.448	-59.8692	-68.5642	-54.2164	-68.4214	-64.7508		25.3039	27.9102	29.7027	30.3763	26.9175	24.0405	31.4898	31.3497	32.7188	31.2872	22.4154	32.9786	32.5287	25.5132	32.0624	32.2569
41.5511	32.3439	45.033	28.0401	56.718	53.6468	47.5844	48.8038	38.3181	44.2394	37.4596	34.2601	56.1324	40.9462	53.8085	37.8309		-39.9434	-59.3952	-61.896	-47.8665	-70.1485	-62.2219	-69.2062	-72.9698	-59.3899	-62.6588	-56.5755	-56.7569	-66.87	-51.0635	-65.4919	-60.8447		23.7471	26.233	27.5684	28.2734	25.6487	22.141	30.0226	29.8528	31.1882	29.7104	20.8826	31.3607	32.145	23.8082	30.7122	30.2113
39.0378	30.2209	42.8562	26.1287	54.3469	50.9763	45.2195	46.4083	36.1928	41.7774	35.4984	32.1732	53.8122	38.9405	51.4082	35.623		-36.9061	-55.5013	-58.429	-44.5719	-67.3498	-58.5816	-65.9762	-69.848	-56.0292	-59.1305	-53.4624	-53.4049	-64.7298	-47.7373	-62.1819	-56.7959		21.8104	24.1608	25.0071	25.8038	24.1256	19.9323	28.1729	28.1134	29.2676	27.8078	18.9994	29.3598	31.4487	21.7789	28.9632	27.7694
36.4682	28.0373	40.6974	24.1573	51.9223	48.1385	42.7704	43.8853	34.0493	39.2638	33.4548	30.0516	51.2333	36.9368	48.838	33.5428		-33.726	-51.3463	-54.709	-41.1794	-64.2499	-54.5718	-62.3745	-66.4622	-52.4334	-55.4112	-50.1034	-49.8552	-62.1172	-44.2653	-58.5224	-52.528		19.415	21.6408	21.8852	22.9277	22.2663	17.3401	25.7944	26.1082	26.8632	25.4984	16.716	26.9194	30.3611	19.378	26.6998	24.7819
33.9073	25.8038	38.5175	22.1459	49.4168	45.1483	40.2486	41.2689	31.9466	36.6959	31.3959	27.9229	48.429	34.9601	46.1595	31.4868		-30.4295	-46.981	-50.7515	-37.6174	-60.7944	-50.1966	-58.4316	-62.7484	-48.6653	-51.4997	-46.5657	-46.134	-59.0209	-40.6919	-54.5427	-48.1493		16.5095	18.6148	18.1727	19.5977	20.0491	14.2619	22.8411	23.7476	23.8715	22.6733	13.9585	23.9429	28.7794	16.572	23.7724	21.231
31.4224	23.5621	36.3475	20.0979	46.8367	42.0528	37.6678	38.5397	29.9237	34.11	29.3037	25.8767	45.4044	33.0339	43.4171	29.5327		-27.1416	-42.4665	-46.5636	-33.9876	-56.9938	-45.4327	-54.1567	-58.6986	-44.764	-47.4019	-42.862	-42.2942	-55.4354	-37.0562	-50.2931	-43.6903		13.0319	15.0349	13.8216	15.8	17.3864	10.612	19.1982	20.9361	20.2254	19.2287	10.6958	20.3262	26.6153	13.363	20.046	17.0528
29.045	21.2852	34.2067	18.1258	44.2845	38.8894	35.073	35.7648	28.0228	31.6249	27.2263	23.8896	42.1972	31.135	40.677	27.6772		-23.9658	-37.859	-42.1889	-30.3476	-52.893	-40.2784	-49.5864	-54.2363	-40.7739	-43.1911	-39.0357	-38.3889	-51.3474	-33.3969	-45.8091	-39.2081		8.93833	10.8735	8.81949	11.555	14.2056	6.3023	14.8069	17.5199	15.8905	15.0594	6.9005	16.0455	23.7231	9.76418	15.4119	12.2524
26.8526	19.0723	32.1156	16.2412	41.7741	35.6905	32.5873	32.9328	26.2782	29.2175	25.232	22.0389	38.8368	29.3929	37.9828	25.9444		-20.947	-33.2189	-37.6814	-26.7131	-48.5196	-34.7941	-44.7887	-49.3748	-36.7585	-38.8703	-35.146	-34.4633	-46.7861	-29.7716	-41.1352	-34.7645		4.24636	6.13436	3.22697	6.91138	10.4574	1.29403	9.61363	13.3624	10.8878	10.1056	2.58201	11.0982	19.9361	5.82471	9.81089	6.86293
24.8914	16.9072	30.0928	14.4634	39.2309	32.552	30.1137	30.1463	24.6858	26.9577	23.3074	20.2951	35.3496	27.6507	35.3929	24.2823		-18.1755	-28.6119	-33.127	-23.1608	-43.8834	-29.1086	-39.792	-44.0901	-32.7306	-34.491	-31.2222	-30.5712	-41.795	-26.1951	-36.3023	-30.4062		-0.950082	0.879201	-2.82344	1.98181	6.12246	-4.38981	3.71318	8.32179	5.2988	4.34514	-2.20833	5.55858	15.0573	1.60525	3.28595	1.00226
23.2095	14.8652	28.0801	12.7676	36.7215	29.5252	27.7933	27.418	23.2313	24.8747	21.4926	18.6882	31.8632	25.9497	32.9293	22.8867		-15.6492	-24.1015	-28.5875	-19.7113	-39.0726	-23.3356	-34.6893	-38.4317	-28.7287	-30.0932	-27.3155	-26.7132	-36.4977	-22.7183	-31.3683	-26.2642		-6.49286	-4.76654	-9.12991	-3.08508	1.23421	-10.5993	-2.76307	2.35978	-0.715642	-2.14964	-7.36377	-0.425043	8.88772	-2.79322	-3.96802	-5.1401
21.8175	12.9799	26.3037	11.4118	34.233	26.6723	25.5907	24.7867	21.9148	23.0941	19.8029	17.2781	28.382	24.294	30.6282	21.5763		-13.3816	-19.7599	-24.26	-16.6057	-34.1509	-17.6713	-29.5813	-32.5134	-24.818	-25.7375	-23.4849	-22.9898	-30.9493	-19.4016	-26.4285	-22.3209		-12.1137	-10.5795	-15.4089	-8.00394	-4.07175	-17.0413	-9.47891	-4.38676	-6.89325	-9.14862	-12.6967	-6.59088	1.40853	-7.22967	-11.5531	-11.3087
20.7348	11.331	24.6066	10.2416	31.8071	24.1241	23.5094	22.4289	20.7074	21.4906	18.3138	16.0066	24.9871	22.767	28.4586	20.4264		-11.3444	-15.6975	-20.1735	-13.8102	-29.2281	-12.3425	-24.6318	-26.4622	-21.066	-21.407	-19.7759	-19.4012	-25.2275	-16.3224	-21.5999	-18.6297		-17.4913	-16.2388	-21.4079	-12.5463	-9.52392	-23.284	-15.9604	-11.5609	-12.8923	-16.2764	-17.9542	-12.6326	-7.22874	-11.5474	-18.8783	-17.2283
19.9088	9.99153	23.0844	9.35504	29.3273	21.9969	21.641	20.3146	19.6127	20.1729	16.977	14.9131	21.7679	21.2109	26.4663	19.433		-9.5284	-12.0323	-16.4619	-11.53	-24.4436	-7.52781	-20.0675	-20.5352	-17.5713	-17.2066	-16.3313	-16.0919	-19.4137	-13.5053	-17.1032	-15.2322		-22.2538	-21.3283	-26.8553	-16.4085	-14.712	-28.8548	-21.6761	-18.5815	-18.3178	-22.9558	-22.7963	-18.1469	-16.456	-15.5218	-25.2684	-22.6005
19.3316	8.96586	21.7302	8.78704	27.312	20.2721	20.0269	18.46	18.6834	19.1152	15.8514	14.0807	18.8142	19.8639	24.6768	18.5666		-7.94717	-8.85445	-13.2121	-9.89342	-20.1256	-3.47284	-16.1548	-14.9829	-14.4348	-13.2818	-13.2914	-13.2068	-13.764	-11.1141	-13.1685	-12.1303		-26.0551	-25.4543	-31.4723	-19.3885	-19.0808	-33.296	-26.1341	-24.8257	-22.8318	-28.559	-26.9123	-22.7798	-25.0897	-18.9288	-30.1665	-27.1613
18.9754	8.23667	20.5354	8.57713	25.4602	19.0615	18.6822	16.9279	17.836	18.265	14.9517	13.5492	16.3235	18.6943	23.2073	17.8515		-6.63351	-6.26917	-10.5005	-9.03562	-16.4377	-0.440647	-13.0848	-10.1063	-11.6865	-9.76731	-10.7857	-10.9575	-8.80506	-9.18112	-10.0699	-9.37711		-28.6797	-28.3438	-35.0139	-21.4245	-22.2778	-36.3421	-29.0671	-29.7024	-26.2283	-32.5875	-30.0802	-26.2609	-31.5904	-21.5843	-33.2634	-30.6598
Measure	Angle (degrees)																Measure	Angle (degrees)																Measure	Angle (degrees)
Joint	Hip																Joint	Knee																Joint	Ankle
Condition	Jump height 1 / 140% body mass																Condition	Jump height 1 / 140% body mass																Condition	Jump height 1 / 140% body mass
P01	P02	P03	P04	P05	P06	P07	P08	P09	P10	P11	P12	P13	P14	P15	P16		P01	P02	P03	P04	P05	P06	P07	P08	P09	P10	P11	P12	P13	P14	P15	P16		P01	P02	P03	P04	P05	P06	P07	P08	P09	P10	P11	P12	P13	P14	P15	P16
6.87439	11.7055	17.8978	8.57417	20.254	14.3664	10.6758	4.05916	13.2594	10.0329	15.3868	12.8028	22.1411	22.1851	19.2535	12.4139		-10.1344	-10.3352	-18.6023	-9.74478	-12.323	-7.14332	-17.0061	-7.57005	-7.51904	-10.4168	-8.81475	-11.3674	-17.9831	-21.8316	-19.4173	-7.66528		11.0649	8.76988	9.28602	9.74461	5.43249	3.81556	8.91183	7.08994	5.53304	5.99526	0.011401	9.27343	8.21108	12.5136	10.4418	5.88212
7.33866	12.5193	17.9683	8.93619	20.465	15.2231	11.3115	5.29281	13.8819	10.736	15.9395	13.1078	22.0946	22.3101	19.9267	12.8139		-10.4128	-11.2884	-18.6252	-10.3283	-12.4522	-8.2098	-17.5247	-8.7771	-8.13706	-10.7864	-9.41856	-11.8941	-17.923	-21.9937	-19.794	-7.92033		11.0935	9.12648	9.2879	9.98805	5.48464	4.26585	9.07755	7.40951	5.68855	6.0182	0.206237	9.51022	8.16634	12.5813	10.5348	5.88835
7.85811	13.4416	18.1128	9.39356	20.8059	16.1489	11.9957	6.6407	14.5141	11.487	16.5354	13.4103	22.0734	22.4563	20.6339	13.2079		-10.7124	-12.3402	-18.7049	-10.9849	-12.6994	-9.31984	-18.0984	-10.0881	-8.80812	-11.2049	-10.076	-12.4554	-17.8582	-22.1745	-20.1743	-8.1912		11.1344	9.51633	9.30888	10.247	5.5852	4.72878	9.25794	7.73874	5.86595	6.05562	0.42009	9.76316	8.10634	12.6563	10.6319	5.89949
8.45385	14.3848	18.2289	9.83538	21.1442	17.1272	12.7683	8.09408	15.1722	12.2746	17.1477	13.7704	22.1027	22.6166	21.454	13.6559		-11.0437	-13.4603	-18.797	-11.6825	-12.9654	-10.4709	-18.7681	-11.5208	-9.5345	-11.6759	-10.7545	-13.0724	-17.8679	-22.3767	-20.6285	-8.50022		11.1905	9.92503	9.34006	10.5258	5.69895	5.20622	9.47308	8.08261	6.06409	6.10349	0.637472	10.0316	8.07968	12.7395	10.746	5.92113
9.12157	15.412	18.3891	10.3089	21.6202	18.1745	13.5659	9.69556	15.8612	13.1077	17.7995	14.1864	22.183	22.805	22.3312	14.0756		-11.4149	-14.6626	-18.9447	-12.4379	-13.3359	-11.6718	-19.4922	-13.0746	-10.3294	-12.2037	-11.493	-13.7528	-17.948	-22.6044	-21.0933	-8.84015		11.2542	10.3578	9.3936	10.8311	5.85152	5.69838	9.70904	8.43184	6.29178	6.17263	0.869457	10.3163	8.0747	12.8313	10.8619	5.9658
9.79611	16.477	18.6167	10.8376	22.1946	19.2694	14.443	11.3813	16.5371	13.9962	18.4817	14.6015	22.3151	23.0132	23.1773	14.5821		-11.7645	-15.9208	-19.1619	-13.2517	-13.8449	-12.9225	-20.311	-14.7885	-11.1767	-12.8007	-12.2504	-14.4893	-18.0271	-22.8662	-21.5361	-9.23046		11.3239	10.7997	9.47349	11.153	6.0531	6.21153	9.97638	8.80148	6.54315	6.2592	1.1012	10.6243	8.06347	12.9383	10.9746	6.01486
10.6067	17.5851	18.8286	11.3786	22.7801	20.4235	15.3565	13.1911	17.2729	14.9101	19.2058	15.0808	22.5606	23.2485	24.1468	15.1061		-12.1981	-17.2234	-19.3928	-14.1149	-14.3953	-14.2455	-21.1946	-16.6147	-12.1165	-13.4488	-13.0684	-15.2837	-18.2117	-23.1528	-22.0521	-9.66837		11.4278	11.2575	9.56268	11.495	6.2753	6.74855	10.2704	9.1606	6.83094	6.36583	1.34998	10.9381	8.08329	13.0516	11.1228	6.08568
11.4385	18.7224	19.1116	11.9845	23.5125	21.6396	16.2937	15.0643	17.9485	15.8792	19.9561	15.6134	22.8527	23.5185	25.1506	15.7023		-12.6271	-18.5912	-19.7054	-15.0654	-15.0534	-15.661	-22.1343	-18.5688	-13.079	-14.1672	-13.9032	-16.1572	-18.4397	-23.4768	-22.5927	-10.1688		11.5347	11.7403	9.68332	11.8749	6.51598	7.31757	10.5889	9.53624	7.13863	6.49881	1.59384	11.2759	8.12081	13.1813	11.2975	6.16994
12.3373	19.8785	19.4244	12.5683	24.2833	22.894	17.2366	16.959	18.6927	16.8865	20.7121	16.1562	23.2631	23.8143	26.1548	16.3285		-13.0972	-19.9605	-20.0742	-16.0181	-15.8072	-17.1504	-23.1062	-20.6283	-14.144	-14.9459	-14.7947	-17.0905	-18.763	-23.8317	-23.1493	-10.7453		11.6601	12.2093	9.82948	12.2626	6.79093	7.90852	10.9291	9.94017	7.48713	6.65285	1.86054	11.6339	8.18837	13.3232	11.5181	6.28559
13.2855	21.0248	19.7955	13.2132	25.1074	24.1919	18.1363	18.8398	19.4071	17.9593	21.5202	16.7683	23.7186	24.1437	27.1959	17.0525		-13.6018	-21.3725	-20.5052	-17.0808	-16.6338	-18.7143	-24.0856	-22.783	-15.2457	-15.8041	-15.725	-18.1099	-19.1443	-24.2241	-23.7476	-11.4196		11.8057	12.7035	10.0014	12.7047	7.08288	8.51568	11.2862	10.3785	7.86281	6.8436	2.1154	12.0175	8.28093	13.4801	11.7778	6.42968
14.324	22.1892	20.1692	13.8515	26.0098	25.5199	19.0772	20.719	20.1247	19.0363	22.3132	17.4267	24.3301	24.4905	28.2568	17.8276		-14.1788	-22.804	-20.9833	-18.1622	-17.5546	-20.3511	-25.1248	-24.9933	-16.403	-16.708	-16.699	-19.2031	-19.67	-24.6516	-24.3627	-12.1943		11.9792	13.21	10.2047	13.1617	7.39884	9.13818	11.6779	10.8621	8.27734	7.0593	2.39122	12.428	8.41746	13.6533	12.034	6.60859
15.3703	23.3398	20.5933	14.5294	26.8897	26.8802	19.9965	22.5404	20.8501	20.1872	23.1387	18.1043	24.923	24.8924	29.3433	18.6779		-14.7678	-24.2498	-21.5252	-19.3259	-18.5396	-22.0451	-26.1711	-27.2221	-17.6391	-17.6976	-17.7505	-20.3672	-20.2202	-25.1206	-25.0214	-13.0921		12.1648	13.7285	10.4405	13.6641	7.74992	9.76435	12.0884	11.3995	8.74547	7.32069	2.69365	12.8707	8.57557	13.8361	12.262	6.83151
16.4835	24.4837	21.1044	15.2604	27.8267	28.2682	20.8707	24.3006	21.6001	21.3365	23.9405	18.8144	25.6308	25.3169	30.4775	19.6065		-15.4271	-25.6928	-22.17	-20.5761	-19.6086	-23.785	-27.2202	-29.4275	-18.9399	-18.7226	-18.8246	-21.5938	-20.8947	-25.6287	-25.74	-14.115		12.3801	14.2562	10.7195	14.2101	8.13536	10.3884	12.5254	11.9888	9.25898	7.61723	3.00301	13.3376	8.77117	14.0336	12.4363	7.09225
17.635	25.6354	21.5542	15.9759	28.8629	29.6813	21.7632	26.032	22.3989	22.512	24.7846	19.5656	26.4088	25.7701	31.6377	20.6063		-16.1392	-27.1532	-22.8015	-21.8606	-20.7992	-25.5722	-28.3038	-31.5647	-20.3421	-19.8089	-19.991	-22.899	-21.6686	-26.1783	-26.5301	-15.2574		12.6239	14.8069	11.0189	14.7892	8.56339	11.0131	12.9871	12.6084	9.83481	7.95944	3.34818	13.8412	9.00273	14.2459	12.5499	7.39242
18.8235	26.7747	22.0957	16.7518	29.7902	31.1158	22.6006	27.7086	23.1535	23.7163	25.6186	20.3231	27.1622	26.2464	32.8293	21.6789		-16.8964	-28.6249	-23.528	-23.2201	-21.9362	-27.3916	-29.3821	-33.6374	-21.7716	-20.9496	-21.2219	-24.2431	-22.4498	-26.7654	-27.3795	-16.5353		12.897	15.3779	11.3596	15.4042	8.99894	11.6321	13.4594	13.2527	10.4467	8.34838	3.73122	14.3662	9.24896	14.4716	12.6192	7.74154
20.0476	27.9395	22.6594	17.5043	30.816	32.5701	23.4856	29.3178	23.9595	24.9338	26.4673	21.0853	27.9896	26.759	34.0485	22.8057		-17.7103	-30.1136	-24.3113	-24.5861	-23.1864	-29.2521	-30.5179	-35.6514	-23.3004	-22.1334	-22.5038	-25.6297	-23.3237	-27.3958	-28.2808	-17.9263		13.2036	15.9668	11.7357	16.0421	9.47584	12.2527	13.9528	13.9085	11.1208	8.7865	4.14057	14.917	9.52873	14.7149	12.6829	8.13581
21.3019	29.0827	23.2611	18.2528	31.8723	34.0302	24.3319	30.8659	24.7798	26.1512	27.2873	21.8918	28.8326	27.2902	35.3042	23.9852		-18.5696	-31.6394	-25.1446	-25.9677	-24.4824	-31.1591	-31.6595	-37.6245	-24.8827	-23.3504	-23.8447	-27.0617	-24.2237	-28.0603	-29.2375	-19.4032		13.5447	16.5896	12.1499	16.7024	9.9711	12.8834	14.4525	14.5592	11.837	9.27318	4.59939	15.4972	9.83124	14.9724	12.7865	8.56687
22.5866	30.2299	23.9137	19.0165	32.9591	35.4982	25.2094	32.3555	25.6181	27.361	28.1178	22.7027	29.7316	27.8508	36.5824	25.2034		-19.4802	-33.2031	-26.0492	-27.3556	-25.8254	-33.1364	-32.8485	-39.5799	-26.5275	-24.5905	-25.2521	-28.5045	-25.1743	-28.7637	-30.2302	-20.9507		13.9247	17.2372	12.6024	17.3836	10.4862	13.5354	14.9526	15.1979	12.5985	9.80902	5.1128	16.1004	10.1612	15.2469	12.9554	9.03147
23.8816	31.3768	24.5809	19.7701	34.1008	36.9933	26.116	33.8408	26.4584	28.6069	28.8947	23.5308	30.656	28.4167	37.8118	26.4392		-20.4133	-34.7984	-26.9746	-28.7215	-27.2219	-35.169	-34.073	-41.5107	-28.2049	-25.8823	-26.6768	-29.964	-26.1545	-29.4979	-31.216	-22.5418		14.3394	17.9009	13.088	18.0773	11.0152	14.2004	15.4496	15.8352	13.4005	10.4035	5.67414	16.7316	10.5132	15.5376	13.1862	9.53804
25.2045	32.4852	25.2903	20.5024	35.2556	38.5097	27.0899	35.2747	27.3573	29.8339	29.6504	24.3816	31.6045	29.027	39.0445	27.6454		-21.3818	-36.4264	-27.9715	-30.0627	-28.6247	-37.2598	-35.3484	-43.4464	-29.9165	-27.1977	-28.1414	-31.4255	-27.1531	-30.2722	-32.2138	-24.1669		14.7828	18.584	13.618	18.7851	11.5468	14.8831	15.95	16.4826	14.2349	11.0516	6.29108	17.3884	10.8962	15.8439	13.4748	10.0891
26.5338	33.6207	26.0297	21.2147	36.4177	40.0653	28.031	36.7534	28.2006	31.1066	30.35	25.289	32.581	29.648	40.2188	28.8561		-22.3718	-38.0804	-29.0202	-31.3784	-30.0181	-39.4055	-36.6253	-45.3815	-31.6167	-28.5828	-29.6142	-32.9018	-28.1905	-31.0763	-33.1972	-25.8096		15.2523	19.2686	14.182	19.499	12.0682	15.5813	16.4653	17.1229	15.0942	11.7624	6.95899	18.0675	11.2908	16.1628	13.7952	10.6796
27.8765	34.7026	26.8104	21.9291	37.6591	41.6483	29.0579	38.3087	29.1354	32.3852	31.0163	26.2304	33.5805	30.2938	41.3763	30.065		-23.3875	-39.7605	-30.1288	-32.6994	-31.4534	-41.5887	-37.9577	-47.2814	-33.3358	-30.0052	-31.0996	-34.3982	-29.2628	-31.9124	-34.1711	-27.4841		15.7357	19.9588	14.7816	20.2184	12.5884	16.296	16.9976	17.7703	15.9657	12.5218	7.66916	18.7751	11.7096	16.4944	14.1503	11.3109
29.2541	35.8021	27.6218	22.5786	38.9462	43.2901	30.1013	39.9253	30.0774	33.7011	31.6544	27.204	34.589	30.9866	42.5116	31.2562		-24.4367	-41.4583	-31.2771	-33.9663	-32.9058	-43.7983	-39.3127	-49.1909	-35.0472	-31.496	-32.5901	-35.9187	-30.372	-32.7891	-35.1569	-29.1916		16.2229	20.6434	15.4023	20.9398	13.091	17.0175	17.5505	18.4162	16.8433	13.3251	8.40741	19.5019	12.1509	16.838	14.5503	11.9831
30.6668	36.9023	28.473	23.2365	40.2405	44.9582	31.1798	41.655	30.9947	35.0508	32.2845	28.2407	35.6473	31.6792	43.6411	32.3958		-25.5089	-43.149	-32.4884	-35.2646	-34.304	-46.008	-40.708	-51.0737	-36.7512	-33.0517	-34.091	-37.4887	-31.5036	-33.688	-36.1459	-30.926		16.6925	21.3198	16.0492	21.6594	13.5725	17.7409	18.124	19.0354	17.7206	14.1584	9.16148	20.2444	12.5829	17.1904	14.9784	12.7006
32.1061	37.9772	29.3508	23.8683	41.6471	46.6494	32.2632	43.438	31.9212	36.4324	32.9248	29.3464	36.6868	32.4085	44.7639	33.538		-26.5889	-44.8478	-33.7481	-36.5516	-35.7572	-48.2152	-42.1117	-52.984	-38.4567	-34.6781	-35.6017	-39.1133	-32.663	-34.6242	-37.1644	-32.7196		17.1323	21.9977	16.7151	22.3747	14.0499	18.4671	18.6898	19.6447	18.5934	15.005	9.91551	20.9887	13.0375	17.5547	15.4139	13.4501
33.6027	39.065	30.2584	24.4971	43.1065	48.3651	33.3885	45.2695	32.9144	37.8464	33.6128	30.4638	37.7641	33.1344	45.8922	34.7257		-27.7096	-46.5399	-35.0639	-37.8421	-37.2042	-50.4129	-43.5456	-54.8807	-40.1859	-36.3757	-37.1332	-40.7673	-33.8515	-35.5862	-38.2109	-34.5795		17.5475	22.6622	17.4015	23.0904	14.5237	19.1889	19.2609	20.2548	19.4446	15.8649	10.6574	21.7243	13.5029	17.93	15.8169	14.2248
35.1573	40.1733	31.1876	25.1446	44.6366	50.0988	34.5157	47.1065	33.9253	39.2794	34.3133	31.6162	38.851	33.9005	47.0317	35.9173		-28.8601	-48.1937	-36.4279	-39.1418	-38.6461	-52.5937	-44.9826	-56.7918	-41.9274	-38.1311	-38.673	-42.4539	-35.0498	-36.5908	-39.2971	-36.5037		17.938	23.3062	18.1026	23.8002	14.9971	19.9105	19.8332	20.8519	20.2798	16.7335	11.3855	22.4455	13.9695	18.3212	16.1773	15.0179
36.764	41.2684	32.1375	25.7964	46.2358	51.8297	35.6778	48.9105	34.9501	40.7371	35.0749	32.7857	39.9575	34.6707	48.2021	37.181		-30.0254	-49.8422	-37.8524	-40.4304	-40.099	-54.7564	-46.4314	-58.6855	-43.6873	-39.9581	-40.232	-44.1483	-36.2725	-37.6206	-40.443	-38.4953		18.2941	23.9493	18.8147	24.5056	15.4721	20.6372	20.3921	21.4519	21.1036	17.6086	12.098	23.1454	14.4442	18.7233	16.5051	15.8159
38.4234	42.3689	33.1323	26.4479	47.8826	53.5575	36.8382	50.6604	36.0063	42.2366	35.8795	33.9544	41.0803	35.4731	49.3519	38.4825		-31.194	-51.4813	-39.3313	-41.7165	-41.5698	-56.906	-47.8713	-60.5174	-45.4662	-41.8432	-41.8058	-45.8457	-37.5191	-38.6888	-41.6359	-40.5652		18.6247	24.5856	19.5313	25.2179	15.9501	21.3652	20.9429	22.0461	21.9153	18.4982	12.7953	23.8295	14.9228	19.1417	16.8214	16.6241
40.123	43.4549	34.1589	27.1122	49.5815	55.2882	38.0442	52.3467	37.08	43.7498	36.714	35.1327	42.2289	36.2856	50.5344	39.8692		-32.3678	-53.0959	-40.85	-42.9802	-43.0141	-59.0317	-49.3213	-62.3076	-47.2458	-43.7765	-43.3858	-47.5219	-38.7729	-39.7834	-42.904	-42.6926		18.9406	25.209	20.2531	25.9212	16.4237	22.1043	21.4846	22.6349	22.7148	19.4017	13.4877	24.4982	15.3998	19.5658	17.1424	17.4211
41.842	44.5255	35.1862	27.784	51.3129	56.9816	39.258	53.9655	38.1646	45.2635	37.5557	36.3102	43.3805	37.1082	51.7384	41.3637		-33.5362	-54.6898	-42.4209	-44.2324	-44.4606	-61.1492	-50.7661	-64.0212	-49.0149	-45.7432	-44.9676	-49.1742	-40.0415	-40.906	-44.2361	-44.8244		19.2506	25.8221	20.9813	26.6252	16.8905	22.8485	22.0116	23.2051	23.5052	20.319	14.1745	25.1615	15.8701	19.9982	17.4541	18.211
43.5726	45.5892	36.2423	28.4713	53.0635	58.6695	40.4872	55.5737	39.2465	46.8142	38.4182	37.4997	44.5413	37.9532	52.9871	42.8726		-34.6837	-56.2728	-44.02	-45.4775	-45.9034	-63.246	-52.2088	-65.6859	-50.7715	-47.7792	-46.555	-50.7904	-41.2999	-42.0506	-45.6277	-47.0715		19.5481	26.434	21.7035	27.3236	17.3491	23.6048	22.5291	23.7589	24.2927	21.237	14.8584	25.821	16.334	20.4326	17.7429	19.0056
45.3077	46.6204	37.3146	29.1762	54.8126	60.3126	41.737	57.1581	40.3218	48.3003	39.2494	38.7025	45.695	38.8166	54.2263	44.4161		-35.8515	-57.8204	-45.6506	-46.7021	-47.3377	-65.3228	-53.6479	-67.3202	-52.4957	-49.8286	-48.1196	-52.3824	-42.5527	-43.2174	-47.0897	-49.3808		19.8451	27.0288	22.4213	28.0196	17.8011	24.3708	23.031	24.2939	25.0661	22.1671	15.5474	26.4615	16.7923	20.8687	18.0343	19.8031
47.0169	47.6314	38.3917	29.891	56.5509	61.9143	43.0023	58.7917	41.3589	49.8235	40.0451	39.9074	46.8407	39.6676	55.5043	46.0658		-36.9892	-59.3381	-47.2699	-47.9447	-48.7673	-67.3745	-55.086	-68.9359	-54.1675	-51.9362	-49.6738	-53.9409	-43.7945	-44.3967	-48.6044	-51.6368		20.1405	27.6213	23.1418	28.704	18.2428	25.1365	23.5154	24.8103	25.8351	23.0884	16.2219	27.0999	17.2449	21.3029	18.3341	20.5802
48.7194	48.6165	39.5011	30.6174	58.27	63.4557	44.2833	60.3875	42.4002	51.3192	40.8724	41.1275	47.9832	40.5469	56.7598	47.6538		-38.2067	-60.8	-48.9065	-49.1531	-50.1992	-69.3873	-56.5226	-70.5486	-55.7896	-54.0751	-51.2049	-55.4761	-45.0132	-45.598	-50.1713	-53.9998		20.4396	28.1901	23.8399	29.3777	18.6707	25.8963	23.993	25.3221	26.5846	23.9938	16.8904	27.7072	17.6837	21.7345	18.6778	21.3878
50.3873	49.5799	40.6095	31.3764	59.9551	64.9222	45.5919	61.9705	43.4199	52.7897	41.6112	42.3531	49.1063	41.4537	57.9851	49.2736		-39.4091	-62.2188	-50.5376	-50.3665	-51.6261	-71.3596	-57.9491	-72.149	-57.3529	-56.2393	-52.6745	-57.0006	-46.2211	-46.8164	-51.7703	-56.3164		20.7343	28.7533	24.525	30.043	19.093	26.6451	24.4475	25.8155	27.3088	24.8819	17.541	28.3162	18.1096	22.1546	19.0663	22.1862
52.0315	50.5202	41.7269	32.1189	61.5899	66.3206	46.8917	63.4834	44.4327	54.2441	42.3525	43.5912	50.1947	42.3449	59.208	50.8561		-40.62	-63.5892	-52.1091	-51.5707	-53.048	-73.2765	-59.3659	-73.722	-58.8691	-58.4144	-54.1064	-58.5199	-47.4189	-48.0439	-53.3771	-58.6018		21.0172	29.305	25.2111	30.7026	19.5024	27.381	24.9009	26.3045	28.007	25.7528	18.1821	28.8797	18.5338	22.5686	19.5018	22.9886
53.6399	51.4317	42.8424	32.8862	63.1662	67.6414	48.1905	64.9195	45.4599	55.7251	43.0852	44.8496	51.2756	43.261	60.3518	52.4009		-41.8415	-64.9089	-53.6704	-52.7709	-54.4539	-75.129	-60.7624	-75.2619	-60.3374	-60.602	-55.4859	-60.0418	-48.5889	-49.2893	-54.9766	-60.8146		21.2955	29.8396	25.8673	31.3539	19.902	28.0977	25.3458	26.783	28.6731	26.5851	18.7943	29.4099	18.9392	22.9648	19.9941	23.7803
55.2198	52.3333	43.9633	33.6426	64.6914	68.9011	49.4759	66.2817	46.4746	57.1629	43.8063	46.105	52.3385	44.1583	61.4311	53.8767		-43.0895	-66.1792	-55.1857	-53.9623	-55.8439	-76.9205	-62.1368	-76.7613	-61.7754	-62.8128	-56.8159	-61.5441	-49.748	-50.5417	-56.5388	-62.9682		21.564	30.3623	26.5156	31.9934	20.2867	28.7823	25.7814	27.2579	29.3201	27.409	19.3859	29.9239	19.3447	23.3571	20.507	24.5724
56.7603	53.2029	45.0847	34.4184	66.171	70.1092	50.7533	67.6106	47.4938	58.5565	44.5104	47.374	53.3712	45.0877	62.4461	55.3126		-44.285	-67.4151	-56.6661	-55.1531	-57.2153	-78.6451	-63.4951	-78.2145	-63.1904	-65.0355	-58.0944	-63.0427	-50.9047	-51.8072	-58.0527	-65.0253		21.8141	30.8635	27.1521	32.628	20.6508	29.4307	26.2092	27.7221	29.9248	28.2236	19.9494	30.4165	19.7493	23.7409	21.0277	25.3489
58.2605	54.046	46.1975	35.1765	67.5626	71.2843	51.9785	68.8878	48.4934	59.9656	45.219	48.6356	54.3797	46.0233	63.3832	56.7126		-45.4314	-68.6177	-58.1148	-56.3574	-58.572	-80.3047	-64.8272	-79.623	-64.5763	-67.2302	-59.3358	-64.5275	-52.0264	-53.0799	-59.5055	-66.9824		22.0481	31.3518	27.7835	33.2504	21.0232	30.0326	26.6328	28.1809	30.523	29.0111	20.4893	30.8986	20.166	24.1206	21.5485	26.096
59.7111	54.8797	47.3062	35.9369	68.9263	72.4314	53.1908	70.142	49.5134	61.3345	45.9217	49.8802	55.4027	46.9619	64.2795	58.1052		-46.5313	-69.7879	-59.5394	-57.5599	-59.904	-81.9027	-66.1493	-80.9987	-65.9451	-69.4156	-60.5427	-65.9707	-53.1425	-54.3538	-60.9065	-68.8364		22.2675	31.8263	28.4142	33.8627	21.3727	30.5873	27.037	28.6336	31.0633	29.7934	21.0063	31.3558	20.564	24.4961	22.0708	26.8144
61.1124	55.6662	48.4119	36.7019	70.2067	73.5493	54.38	71.3566	50.4814	62.6608	46.6252	51.1276	56.3913	47.8772	65.132	59.4697		-47.5706	-70.934	-60.9549	-58.7627	-61.2289	-83.4392	-67.4554	-82.3269	-67.2745	-71.5741	-61.7128	-67.3378	-54.2422	-55.6286	-62.267	-70.6867		22.4728	32.2831	29.0269	34.4572	21.7316	31.0937	27.4312	29.0775	31.5998	30.5583	21.4968	31.8019	20.9785	24.8748	22.5949	27.5273
62.4595	56.4228	49.5081	37.4477	71.4629	74.6272	55.542	72.5356	51.4086	63.9512	47.321	52.3183	57.3281	48.8094	65.9697	60.8294		-48.5464	-72.0586	-62.347	-59.9631	-62.5308	-84.9099	-68.7484	-83.6468	-68.5611	-73.6851	-62.856	-68.6599	-55.3156	-56.8997	-63.5779	-72.4962		22.6648	32.723	29.6446	35.0371	22.0793	31.5571	27.8126	29.5147	32.1227	31.3058	21.9715	32.2383	21.4019	25.2484	23.1091	28.2219
63.7345	57.1389	50.5969	38.1716	72.6848	75.6612	56.6686	73.671	52.296	65.1774	48.0167	53.4914	58.283	49.7348	66.7765	62.1408		-49.4474	-73.1583	-63.7296	-61.1562	-63.8135	-86.3127	-70.0301	-84.9347	-69.8024	-75.7391	-63.9751	-69.9022	-56.4031	-58.162	-64.8506	-74.3189		22.8495	33.1654	30.2638	35.599	22.4275	31.9889	28.1847	29.9409	32.6228	32.0111	22.4272	32.6503	21.8036	25.6183	23.6193	28.883
64.9542	57.8384	51.6855	38.8669	73.8815	76.6333	57.7778	74.809	53.1275	66.3549	48.7054	54.6203	59.1605	50.6417	67.5602	63.3988		-50.3385	-74.2331	-65.1128	-62.333	-65.0705	-87.6449	-71.2843	-86.1742	-70.9878	-77.7009	-65.0615	-71.0739	-57.4602	-59.4116	-66.0803	-76.1491		23.0327	33.5817	30.8588	36.1486	22.7741	32.3909	28.5478	30.3295	33.1255	32.6766	22.8689	33.0362	22.2209	25.9923	24.1297	29.5084
66.0892	58.4843	52.7616	39.5311	75.0562	77.5494	58.8286	75.8915	53.9185	67.4744	49.3824	55.7163	59.9917	51.5381	68.3134	64.5721		-51.1452	-75.2894	-66.4987	-63.4853	-66.3019	-88.8975	-72.5111	-87.3876	-72.13	-79.5764	-66.122	-72.1856	-58.4862	-60.6516	-67.2735	-77.9704		23.2066	34.0141	31.4616	36.6904	23.1127	32.764	28.9163	30.7243	33.6034	33.3011	23.2923	33.3998	22.6303	26.37	24.6087	30.1076
[truncated: 474 more rows]
